# Supplementary material for: Cordycepin Enhances the Therapeutic Efficacy of Doxorubicin in Treating Triple-Negative Breast Cancer
Source: Int J Mol Sci. 2024 Jun 27;25(13):7077. doi: 10.3390/ijms25137077 (PMC11241178; doi:10.3390/ijms25137077)
Supplement: Supplementary file 1 [file ijms-25-07077-s001.zip]

Archive with 2 entries (2 files):
- Appendix Table 2.csv
- Table S1.pdf
