# Supplementary material for: Cordycepin Enhances the Therapeutic Efficacy of Doxorubicin in Treating Triple-Negative Breast Cancer
Source: Int J Mol Sci. 2024 Jun 27;25(13):7077. doi: 10.3390/ijms25137077 (PMC11241178; doi:10.3390/ijms25137077)
Supplement: Supplementary file 1 [file ijms-25-07077-s001.zip › Appendix Table 2.csv]

Gene Symbol	Description	Category	Uniprot ID	Gifts	GC Id	Relevance score	GeneCards Link
BRCA2	BRCA2 DNA Repair Associated	Protein Coding	P51587	56	GC13P032315	605.64453125	https://www.genecards.org/cgi-bin/carddisp.pl?gene=BRCA2
BRCA1	BRCA1 DNA Repair Associated	Protein Coding	P38398	59	GC17M043044	597.575012207031	https://www.genecards.org/cgi-bin/carddisp.pl?gene=BRCA1
CHEK2	Checkpoint Kinase 2	Protein Coding	O96017	63	GC22M028687	425.351104736328	https://www.genecards.org/cgi-bin/carddisp.pl?gene=CHEK2
BARD1	BRCA1 Associated RING Domain 1	Protein Coding	Q99728	55	GC02M214725	375.962768554688	https://www.genecards.org/cgi-bin/carddisp.pl?gene=BARD1
ATM	ATM Serine/Threonine Kinase	Protein Coding	Q13315	61	GC11P108223	357.631713867188	https://www.genecards.org/cgi-bin/carddisp.pl?gene=ATM
TP53	Tumor Protein P53	Protein Coding	P04637	62	GC17M007661	352.363311767578	https://www.genecards.org/cgi-bin/carddisp.pl?gene=TP53
CDH1	Cadherin 1	Protein Coding	P12830	58	GC16P068737	317.636566162109	https://www.genecards.org/cgi-bin/carddisp.pl?gene=CDH1
MSH6	MutS Homolog 6	Protein Coding	P52701	57	GC02P047695	251.541809082031	https://www.genecards.org/cgi-bin/carddisp.pl?gene=MSH6
MSH2	MutS Homolog 2	Protein Coding	P43246	57	GC02P047403	246.894332885742	https://www.genecards.org/cgi-bin/carddisp.pl?gene=MSH2
MLH1	MutL Homolog 1	Protein Coding	P40692	57	GC03P036993	235.814270019531	https://www.genecards.org/cgi-bin/carddisp.pl?gene=MLH1
PTEN	Phosphatase And Tensin Homolog	Protein Coding	P60484	60	GC10P106636	223.42790222168	https://www.genecards.org/cgi-bin/carddisp.pl?gene=PTEN
ERBB2	Erb-B2 Receptor Tyrosine Kinase 2	Protein Coding	P04626	63	GC17P039687	217.394012451172	https://www.genecards.org/cgi-bin/carddisp.pl?gene=ERBB2
PMS2	PMS1 Homolog 2, Mismatch Repair System Component	Protein Coding	P54278	57	GC07M005973	210.366104125977	https://www.genecards.org/cgi-bin/carddisp.pl?gene=PMS2
PIK3CA	Phosphatidylinositol-4,5-Bisphosphate 3-Kinase Catalytic Subunit Alpha	Protein Coding	P42336	61	GC03P179148	200.088302612305	https://www.genecards.org/cgi-bin/carddisp.pl?gene=PIK3CA
EGFR	Epidermal Growth Factor Receptor	Protein Coding	P00533	63	GC07P055019	196.952774047852	https://www.genecards.org/cgi-bin/carddisp.pl?gene=EGFR
ESR1	Estrogen Receptor 1	Protein Coding	P03372	62	GC06P151656	194.568084716797	https://www.genecards.org/cgi-bin/carddisp.pl?gene=ESR1
NBN	Nibrin	Protein Coding	O60934	57	GC08M089933	179.059265136719	https://www.genecards.org/cgi-bin/carddisp.pl?gene=NBN
RAD50	RAD50 Double Strand Break Repair Protein	Protein Coding	Q92878	58	GC05P132556	171.006683349609	https://www.genecards.org/cgi-bin/carddisp.pl?gene=RAD50
KRAS	KRAS Proto-Oncogene, GTPase	Protein Coding	P01116	61	GC12M028437	168.415008544922	https://www.genecards.org/cgi-bin/carddisp.pl?gene=KRAS
AKT1	AKT Serine/Threonine Kinase 1	Protein Coding	P31749	62	GC14M104769	161.383117675781	https://www.genecards.org/cgi-bin/carddisp.pl?gene=AKT1
BRAF	B-Raf Proto-Oncogene, Serine/Threonine Kinase	Protein Coding	P15056	62	GC07M140762	157.153869628906	https://www.genecards.org/cgi-bin/carddisp.pl?gene=BRAF
CDKN2A	Cyclin Dependent Kinase Inhibitor 2A	Protein Coding	Q8N726	60	GC09M021967	146.205856323242	https://www.genecards.org/cgi-bin/carddisp.pl?gene=CDKN2A
ALK	ALK Receptor Tyrosine Kinase	Protein Coding	Q9UM73	59	GC02M029190	143.132141113281	https://www.genecards.org/cgi-bin/carddisp.pl?gene=ALK
AR	Androgen Receptor	Protein Coding	P10275	60	GC0XP067544	141.528045654297	https://www.genecards.org/cgi-bin/carddisp.pl?gene=AR
BLM	BLM RecQ Like Helicase	Protein Coding	P54132	58	GC15P090717	140.706802368164	https://www.genecards.org/cgi-bin/carddisp.pl?gene=BLM
H19	H19 Imprinted Maternally Expressed Transcript	RNA Gene		34	GC11M001995	134.675720214844	https://www.genecards.org/cgi-bin/carddisp.pl?gene=H19
MET	MET Proto-Oncogene, Receptor Tyrosine Kinase	Protein Coding	P08581	63	GC07P116672	132.352478027344	https://www.genecards.org/cgi-bin/carddisp.pl?gene=MET
HRAS	HRas Proto-Oncogene, GTPase	Protein Coding	P01112	61	GC11M010201	127.70832824707	https://www.genecards.org/cgi-bin/carddisp.pl?gene=HRAS
FGFR2	Fibroblast Growth Factor Receptor 2	Protein Coding	P21802	64	GC10M121478	126.127212524414	https://www.genecards.org/cgi-bin/carddisp.pl?gene=FGFR2
CTNNB1	Catenin Beta 1	Protein Coding	P35222	62	GC03P041194	125.468353271484	https://www.genecards.org/cgi-bin/carddisp.pl?gene=CTNNB1
RB1	RB Transcriptional Corepressor 1	Protein Coding	P06400	57	GC13P048303	120.466972351074	https://www.genecards.org/cgi-bin/carddisp.pl?gene=RB1
MIR21	MicroRNA 21	RNA Gene		31	GC17P102034	117.900093078613	https://www.genecards.org/cgi-bin/carddisp.pl?gene=MIR21
MTOR	Mechanistic Target Of Rapamycin Kinase	Protein Coding	P42345	64	GC01M011106	115.204132080078	https://www.genecards.org/cgi-bin/carddisp.pl?gene=MTOR
BCAR4	Breast Cancer Anti-Estrogen Resistance 4	RNA Gene		24	GC16M017967	114.258476257324	https://www.genecards.org/cgi-bin/carddisp.pl?gene=BCAR4
PVT1	Pvt1 Oncogene	RNA Gene		32	GC08P128043	114.041450500488	https://www.genecards.org/cgi-bin/carddisp.pl?gene=PVT1
CASP8	Caspase 8	Protein Coding	Q14790	61	GC02P201233	113.715881347656	https://www.genecards.org/cgi-bin/carddisp.pl?gene=CASP8
GAS5	Growth Arrest Specific 5	RNA Gene		30	GC01M173947	113.60823059082	https://www.genecards.org/cgi-bin/carddisp.pl?gene=GAS5
MEG3	Maternally Expressed 3	RNA Gene		34	GC14P115583	112.590393066406	https://www.genecards.org/cgi-bin/carddisp.pl?gene=MEG3
ABCB1	ATP Binding Cassette Subfamily B Member 1	Protein Coding	P08183	60	GC07M087504	111.361892700195	https://www.genecards.org/cgi-bin/carddisp.pl?gene=ABCB1
TERT	Telomerase Reverse Transcriptase	Protein Coding	O14746	60	GC05M001253	111.046890258789	https://www.genecards.org/cgi-bin/carddisp.pl?gene=TERT
TSC2	TSC Complex Subunit 2	Protein Coding	P49815	60	GC16P065017	111.027862548828	https://www.genecards.org/cgi-bin/carddisp.pl?gene=TSC2
IGF1R	Insulin Like Growth Factor 1 Receptor	Protein Coding	P08069	63	GC15P098648	109.699234008789	https://www.genecards.org/cgi-bin/carddisp.pl?gene=IGF1R
DICER1	Dicer 1, Ribonuclease III	Protein Coding	Q9UPY3	57	GC14M095086	106.00407409668	https://www.genecards.org/cgi-bin/carddisp.pl?gene=DICER1
ERBB3	Erb-B2 Receptor Tyrosine Kinase 3	Protein Coding	P21860	62	GC12P059621	105.854446411133	https://www.genecards.org/cgi-bin/carddisp.pl?gene=ERBB3
MIR125A	MicroRNA 125a	RNA Gene		28	GC19P103569	103.653739929199	https://www.genecards.org/cgi-bin/carddisp.pl?gene=MIR125A
KIT	KIT Proto-Oncogene, Receptor Tyrosine Kinase	Protein Coding	P10721	62	GC04P054657	103.220458984375	https://www.genecards.org/cgi-bin/carddisp.pl?gene=KIT
CCND1	Cyclin D1	Protein Coding	P24385	62	GC11P069641	102.447334289551	https://www.genecards.org/cgi-bin/carddisp.pl?gene=CCND1
RAD51	RAD51 Recombinase	Protein Coding	Q06609	59	GC15P040694	102.439811706543	https://www.genecards.org/cgi-bin/carddisp.pl?gene=RAD51
CDK4	Cyclin Dependent Kinase 4	Protein Coding	P11802	62	GC12M059168	102.050804138184	https://www.genecards.org/cgi-bin/carddisp.pl?gene=CDK4
UCA1	Urothelial Cancer Associated 1	RNA Gene		29	GC19P111735	101.048690795898	https://www.genecards.org/cgi-bin/carddisp.pl?gene=UCA1
MALAT1	Metastasis Associated Lung Adenocarcinoma Transcript 1	RNA Gene		31	GC11P084571	100.884231567383	https://www.genecards.org/cgi-bin/carddisp.pl?gene=MALAT1
XIST	X Inactive Specific Transcript	RNA Gene		30	GC0XM073820	100.336875915527	https://www.genecards.org/cgi-bin/carddisp.pl?gene=XIST
HOTAIR	HOX Transcript Antisense RNA	RNA Gene		31	GC12M053962	99.354736328125	https://www.genecards.org/cgi-bin/carddisp.pl?gene=HOTAIR
FBXW7	F-Box And WD Repeat Domain Containing 7	Protein Coding	Q969H0	54	GC04M152321	98.4072113037109	https://www.genecards.org/cgi-bin/carddisp.pl?gene=FBXW7
MYC	MYC Proto-Oncogene, BHLH Transcription Factor	Protein Coding	P01106	61	GC08P127735	98.0428237915039	https://www.genecards.org/cgi-bin/carddisp.pl?gene=MYC
MIR34A	MicroRNA 34a	RNA Gene		29	GC01M013270	97.2887420654297	https://www.genecards.org/cgi-bin/carddisp.pl?gene=MIR34A
CCAT1	Colon Cancer Associated Transcript 1	RNA Gene		21	GC08M127207	97.2521286010742	https://www.genecards.org/cgi-bin/carddisp.pl?gene=CCAT1
MIR221	MicroRNA 221	RNA Gene		27	GC0XM045746	96.8630294799805	https://www.genecards.org/cgi-bin/carddisp.pl?gene=MIR221
MIR145	MicroRNA 145	RNA Gene		30	GC05P149430	95.0170288085938	https://www.genecards.org/cgi-bin/carddisp.pl?gene=MIR145
CDKN1B	Cyclin Dependent Kinase Inhibitor 1B	Protein Coding	P46527	57	GC12P036153	94.5757369995117	https://www.genecards.org/cgi-bin/carddisp.pl?gene=CDKN1B
MIR17	MicroRNA 17	RNA Gene		26	GC13P091350	94.5349273681641	https://www.genecards.org/cgi-bin/carddisp.pl?gene=MIR17
TUG1	Taurine Up-Regulated 1	Protein Coding	A0A6I8PU40	32	GC22P030969	93.7940979003906	https://www.genecards.org/cgi-bin/carddisp.pl?gene=TUG1
INSR	Insulin Receptor	Protein Coding	P06213	62	GC19M007112	93.5769500732422	https://www.genecards.org/cgi-bin/carddisp.pl?gene=INSR
LINC-ROR	Long Intergenic Non-Protein Coding RNA, Regulator Of Reprogramming	RNA Gene		23	GC18M057054	93.4554824829102	https://www.genecards.org/cgi-bin/carddisp.pl?gene=LINC-ROR
MIR155	MicroRNA 155	RNA Gene		28	GC21P025573	93.1030731201172	https://www.genecards.org/cgi-bin/carddisp.pl?gene=MIR155
ABCC1	ATP Binding Cassette Subfamily C Member 1 (ABCC1 Blood Group)	Protein Coding	P33527	56	GC16P015949	92.2947998046875	https://www.genecards.org/cgi-bin/carddisp.pl?gene=ABCC1
TSC1	TSC Complex Subunit 1	Protein Coding	Q92574	56	GC09M132891	92.1376342773438	https://www.genecards.org/cgi-bin/carddisp.pl?gene=TSC1
RHOA	Ras Homolog Family Member A	Protein Coding	P61586	58	GC03M049359	91.6897048950195	https://www.genecards.org/cgi-bin/carddisp.pl?gene=RHOA
MIR126	MicroRNA 126	RNA Gene		29	GC09P136670	91.4750061035156	https://www.genecards.org/cgi-bin/carddisp.pl?gene=MIR126
JUN	Jun Proto-Oncogene, AP-1 Transcription Factor Subunit	Protein Coding	P05412	58	GC01M058780	91.0509262084961	https://www.genecards.org/cgi-bin/carddisp.pl?gene=JUN
MSH3	MutS Homolog 3	Protein Coding	P20585	51	GC05P080654	90.8246841430664	https://www.genecards.org/cgi-bin/carddisp.pl?gene=MSH3
IDH1	Isocitrate Dehydrogenase (NADP(+)) 1	Protein Coding	O75874	61	GC02M208236	90.3621063232422	https://www.genecards.org/cgi-bin/carddisp.pl?gene=IDH1
MIR222	MicroRNA 222	RNA Gene		27	GC0XM045747	89.995849609375	https://www.genecards.org/cgi-bin/carddisp.pl?gene=MIR222
MIR30A	MicroRNA 30a	RNA Gene		26	GC06M071403	89.8363800048828	https://www.genecards.org/cgi-bin/carddisp.pl?gene=MIR30A
PDGFRA	Platelet Derived Growth Factor Receptor Alpha	Protein Coding	P16234	62	GC04P054229	89.7959442138672	https://www.genecards.org/cgi-bin/carddisp.pl?gene=PDGFRA
IGF1	Insulin Like Growth Factor 1	Protein Coding	P05019	57	GC12M102395	88.5394439697266	https://www.genecards.org/cgi-bin/carddisp.pl?gene=IGF1
CASC2	Cancer Susceptibility 2	RNA Gene	Q8IU53	31	GC10P118053	88.0356674194336	https://www.genecards.org/cgi-bin/carddisp.pl?gene=CASC2
MIR200C	MicroRNA 200c	RNA Gene		28	GC12P035965	87.681510925293	https://www.genecards.org/cgi-bin/carddisp.pl?gene=MIR200C
BCL2	BCL2 Apoptosis Regulator	Protein Coding	P10415	59	GC18M063123	87.3844223022461	https://www.genecards.org/cgi-bin/carddisp.pl?gene=BCL2
MIR20A	MicroRNA 20a	RNA Gene		27	GC13P091659	86.4131774902344	https://www.genecards.org/cgi-bin/carddisp.pl?gene=MIR20A
FGFR3	Fibroblast Growth Factor Receptor 3	Protein Coding	P22607	63	GC04P003013	86.0037612915039	https://www.genecards.org/cgi-bin/carddisp.pl?gene=FGFR3
PPM1D	Protein Phosphatase, Mg2+/Mn2+ Dependent 1D	Protein Coding	O15297	56	GC17P060600	85.8467407226563	https://www.genecards.org/cgi-bin/carddisp.pl?gene=PPM1D
MIR31	MicroRNA 31	RNA Gene		27	GC09M022098	85.7675323486328	https://www.genecards.org/cgi-bin/carddisp.pl?gene=MIR31
STAT3	Signal Transducer And Activator Of Transcription 3	Protein Coding	P40763	62	GC17M042313	85.4056167602539	https://www.genecards.org/cgi-bin/carddisp.pl?gene=STAT3
MIR27A	MicroRNA 27a	RNA Gene		30	GC19M019647	85.3294677734375	https://www.genecards.org/cgi-bin/carddisp.pl?gene=MIR27A
ABCG2	ATP Binding Cassette Subfamily G Member 2 (JR Blood Group)	Protein Coding	Q9UNQ0	58	GC04M088090	84.9970092773438	https://www.genecards.org/cgi-bin/carddisp.pl?gene=ABCG2
IL2	Interleukin 2	Protein Coding	P60568	55	GC04M122451	84.2633819580078	https://www.genecards.org/cgi-bin/carddisp.pl?gene=IL2
IL6	Interleukin 6	Protein Coding	P05231	60	GC07P022725	81.897102355957	https://www.genecards.org/cgi-bin/carddisp.pl?gene=IL6
NEAT1	Nuclear Paraspeckle Assembly Transcript 1	RNA Gene		32	GC11P084565	81.8835372924805	https://www.genecards.org/cgi-bin/carddisp.pl?gene=NEAT1
HOTTIP	HOXA Distal Transcript Antisense RNA	RNA Gene		28	GC07P027198	81.7567749023438	https://www.genecards.org/cgi-bin/carddisp.pl?gene=HOTTIP
CDKN1A	Cyclin Dependent Kinase Inhibitor 1A	Protein Coding	P38936	58	GC06P125635	81.7295532226563	https://www.genecards.org/cgi-bin/carddisp.pl?gene=CDKN1A
PGR	Progesterone Receptor	Protein Coding	P06401	58	GC11M121910	81.4657440185547	https://www.genecards.org/cgi-bin/carddisp.pl?gene=PGR
TNF	Tumor Necrosis Factor	Protein Coding	P01375	61	GC06P125492	81.355354309082	https://www.genecards.org/cgi-bin/carddisp.pl?gene=TNF
MIR195	MicroRNA 195	RNA Gene		26	GC17M016815	81.3443984985352	https://www.genecards.org/cgi-bin/carddisp.pl?gene=MIR195
LOC111589215	BRCA1 Promoter Region	Functional Element		9	GC17P103402	81.3073959350586	https://www.genecards.org/cgi-bin/carddisp.pl?gene=LOC111589215
MDM2	MDM2 Proto-Oncogene	Protein Coding	Q00987	62	GC12P068808	80.7929153442383	https://www.genecards.org/cgi-bin/carddisp.pl?gene=MDM2
ZFAS1	ZNFX1 Antisense RNA 1	RNA Gene		27	GC20P049276	80.5143966674805	https://www.genecards.org/cgi-bin/carddisp.pl?gene=ZFAS1
THRB	Thyroid Hormone Receptor Beta	Protein Coding	P10828	57	GC03M024117	80.4053649902344	https://www.genecards.org/cgi-bin/carddisp.pl?gene=THRB
CDK2	Cyclin Dependent Kinase 2	Protein Coding	P24941	60	GC12P055966	79.3132019042969	https://www.genecards.org/cgi-bin/carddisp.pl?gene=CDK2
DANCR	Differentiation Antagonizing Non-Protein Coding RNA	RNA Gene	P0C864	29	GC04P052712	78.7402954101563	https://www.genecards.org/cgi-bin/carddisp.pl?gene=DANCR
MIR203A	MicroRNA 203a	RNA Gene		27	GC14P114666	78.5113143920898	https://www.genecards.org/cgi-bin/carddisp.pl?gene=MIR203A
NRAS	NRAS Proto-Oncogene, GTPase	Protein Coding	P01111	59	GC01M114704	78.4584503173828	https://www.genecards.org/cgi-bin/carddisp.pl?gene=NRAS
MIR22	MicroRNA 22	RNA Gene		29	GC17M001713	78.3031387329102	https://www.genecards.org/cgi-bin/carddisp.pl?gene=MIR22
BAX	BCL2 Associated X, Apoptosis Regulator	Protein Coding	Q07812	60	GC19P048954	78.0459747314453	https://www.genecards.org/cgi-bin/carddisp.pl?gene=BAX
RECQL	RecQ Like Helicase	Protein Coding	P46063	50	GC12M021468	77.929328918457	https://www.genecards.org/cgi-bin/carddisp.pl?gene=RECQL
SHC1	SHC Adaptor Protein 1	Protein Coding	P29353	52	GC01M154962	77.9221038818359	https://www.genecards.org/cgi-bin/carddisp.pl?gene=SHC1
HMMR	Hyaluronan Mediated Motility Receptor	Protein Coding	O75330	52	GC05P163463	77.2747116088867	https://www.genecards.org/cgi-bin/carddisp.pl?gene=HMMR
KCNQ1OT1	KCNQ1 Opposite Strand/Antisense Transcript 1	RNA Gene		34	GC11M010310	76.7713928222656	https://www.genecards.org/cgi-bin/carddisp.pl?gene=KCNQ1OT1
CYP19A1	Cytochrome P450 Family 19 Subfamily A Member 1	Protein Coding	P11511	56	GC15M051208	76.4386138916016	https://www.genecards.org/cgi-bin/carddisp.pl?gene=CYP19A1
MIR451A	MicroRNA 451a	RNA Gene		24	GC17M028861	76.4336242675781	https://www.genecards.org/cgi-bin/carddisp.pl?gene=MIR451A
IL1B	Interleukin 1 Beta	Protein Coding	P01584	56	GC02M112829	76.3337783813477	https://www.genecards.org/cgi-bin/carddisp.pl?gene=IL1B
MIR127	MicroRNA 127	RNA Gene		28	GC14P114594	76.1752853393555	https://www.genecards.org/cgi-bin/carddisp.pl?gene=MIR127
KRT19	Keratin 19	Protein Coding	P08727	52	GC17M041523	76.0525054931641	https://www.genecards.org/cgi-bin/carddisp.pl?gene=KRT19
BCYRN1	Brain Cytoplasmic RNA 1	RNA Gene		26	GC02P047253	74.3815994262695	https://www.genecards.org/cgi-bin/carddisp.pl?gene=BCYRN1
INS	Insulin	Protein Coding	P01308	56	GC11M002159	73.7780914306641	https://www.genecards.org/cgi-bin/carddisp.pl?gene=INS
CYTOR	Cytoskeleton Regulator RNA	RNA Gene		28	GC02P089050	73.210075378418	https://www.genecards.org/cgi-bin/carddisp.pl?gene=CYTOR
VEGFA	Vascular Endothelial Growth Factor A	Protein Coding	P15692	57	GC06P043770	72.9594955444336	https://www.genecards.org/cgi-bin/carddisp.pl?gene=VEGFA
MIR320A	MicroRNA 320a	RNA Gene		28	GC08M022301	72.8394775390625	https://www.genecards.org/cgi-bin/carddisp.pl?gene=MIR320A
EP300	E1A Binding Protein P300	Protein Coding	Q09472	61	GC22P065232	72.7680282592773	https://www.genecards.org/cgi-bin/carddisp.pl?gene=EP300
NR3C1	Nuclear Receptor Subfamily 3 Group C Member 1	Protein Coding	P04150	58	GC05M143277	72.5093536376953	https://www.genecards.org/cgi-bin/carddisp.pl?gene=NR3C1
ERCC2	ERCC Excision Repair 2, TFIIH Core Complex Helicase Subunit	Protein Coding	P18074	56	GC19M045349	72.2555084228516	https://www.genecards.org/cgi-bin/carddisp.pl?gene=ERCC2
ITGB1	Integrin Subunit Beta 1	Protein Coding	P05556	58	GC10M035364	72.2172775268555	https://www.genecards.org/cgi-bin/carddisp.pl?gene=ITGB1
PHB1	Prohibitin 1	Protein Coding	P35232	55	GC17M072162	71.7781600952148	https://www.genecards.org/cgi-bin/carddisp.pl?gene=PHB1
MIR98	MicroRNA 98	RNA Gene		25	GC0XM053716	71.1222457885742	https://www.genecards.org/cgi-bin/carddisp.pl?gene=MIR98
MAPK1	Mitogen-Activated Protein Kinase 1	Protein Coding	P28482	61	GC22M021759	71.1180038452148	https://www.genecards.org/cgi-bin/carddisp.pl?gene=MAPK1
TGFB1	Transforming Growth Factor Beta 1	Protein Coding	P01137	61	GC19M041301	70.3499145507813	https://www.genecards.org/cgi-bin/carddisp.pl?gene=TGFB1
PIK3R1	Phosphoinositide-3-Kinase Regulatory Subunit 1	Protein Coding	P27986	60	GC05P068215	70.3376541137695	https://www.genecards.org/cgi-bin/carddisp.pl?gene=PIK3R1
FAS	Fas Cell Surface Death Receptor	Protein Coding	P25445	58	GC10P106652	70.0423049926758	https://www.genecards.org/cgi-bin/carddisp.pl?gene=FAS
MIR96	MicroRNA 96	RNA Gene		27	GC07M129774	69.5795669555664	https://www.genecards.org/cgi-bin/carddisp.pl?gene=MIR96
HIF1A	Hypoxia Inducible Factor 1 Subunit Alpha	Protein Coding	Q16665	57	GC14P061695	69.4087142944336	https://www.genecards.org/cgi-bin/carddisp.pl?gene=HIF1A
NFE2L2	NFE2 Like BZIP Transcription Factor 2	Protein Coding	Q16236	60	GC02M177227	68.6836547851563	https://www.genecards.org/cgi-bin/carddisp.pl?gene=NFE2L2
MIRLET7C	MicroRNA Let-7c	RNA Gene		28	GC21P017033	68.512336730957	https://www.genecards.org/cgi-bin/carddisp.pl?gene=MIRLET7C
MIR149	MicroRNA 149	RNA Gene		29	GC02P240456	68.4977798461914	https://www.genecards.org/cgi-bin/carddisp.pl?gene=MIR149
MIR9-1	MicroRNA 9-1	RNA Gene		27	GC01M156420	68.3917388916016	https://www.genecards.org/cgi-bin/carddisp.pl?gene=MIR9-1
SDHB	Succinate Dehydrogenase Complex Iron Sulfur Subunit B	Protein Coding	P21912	57	GC01M019059	68.1110153198242	https://www.genecards.org/cgi-bin/carddisp.pl?gene=SDHB
MAP2K1	Mitogen-Activated Protein Kinase Kinase 1	Protein Coding	Q02750	63	GC15P066386	66.9606857299805	https://www.genecards.org/cgi-bin/carddisp.pl?gene=MAP2K1
SRC	SRC Proto-Oncogene, Non-Receptor Tyrosine Kinase	Protein Coding	P12931	60	GC20P037344	66.9050827026367	https://www.genecards.org/cgi-bin/carddisp.pl?gene=SRC
IRS1	Insulin Receptor Substrate 1	Protein Coding	P35568	56	GC02M226731	66.7735824584961	https://www.genecards.org/cgi-bin/carddisp.pl?gene=IRS1
FANCD2	FA Complementation Group D2	Protein Coding	Q9BXW9	55	GC03P010026	66.767448425293	https://www.genecards.org/cgi-bin/carddisp.pl?gene=FANCD2
PCAT1	Prostate Cancer Associated Transcript 1	RNA Gene		24	GC08P126553	66.2539825439453	https://www.genecards.org/cgi-bin/carddisp.pl?gene=PCAT1
WT1	WT1 Transcription Factor	Protein Coding	P19544	56	GC11M032365	66.2508850097656	https://www.genecards.org/cgi-bin/carddisp.pl?gene=WT1
ESR2	Estrogen Receptor 2	Protein Coding	Q92731	57	GC14M064084	65.9078979492188	https://www.genecards.org/cgi-bin/carddisp.pl?gene=ESR2
WRN	WRN RecQ Like Helicase	Protein Coding	Q14191	56	GC08P031033	65.4768981933594	https://www.genecards.org/cgi-bin/carddisp.pl?gene=WRN
AURKA	Aurora Kinase A	Protein Coding	O14965	60	GC20M056370	65.3548889160156	https://www.genecards.org/cgi-bin/carddisp.pl?gene=AURKA
MIR128-2	MicroRNA 128-2	RNA Gene		27	GC03P035754	64.9721832275391	https://www.genecards.org/cgi-bin/carddisp.pl?gene=MIR128-2
MIR101-1	MicroRNA 101-1	RNA Gene		25	GC01M065058	64.727409362793	https://www.genecards.org/cgi-bin/carddisp.pl?gene=MIR101-1
IGF2	Insulin Like Growth Factor 2	Protein Coding	P01344	57	GC11M010286	63.781494140625	https://www.genecards.org/cgi-bin/carddisp.pl?gene=IGF2
RAF1	Raf-1 Proto-Oncogene, Serine/Threonine Kinase	Protein Coding	P04049	62	GC03M012583	63.1941909790039	https://www.genecards.org/cgi-bin/carddisp.pl?gene=RAF1
MIR29A	MicroRNA 29a	RNA Gene		28	GC07M130876	63.160026550293	https://www.genecards.org/cgi-bin/carddisp.pl?gene=MIR29A
SNHG7	Small Nucleolar RNA Host Gene 7	RNA Gene		28	GC09M138601	63.1273651123047	https://www.genecards.org/cgi-bin/carddisp.pl?gene=SNHG7
CASP3	Caspase 3	Protein Coding	P42574	58	GC04M184627	63.0456314086914	https://www.genecards.org/cgi-bin/carddisp.pl?gene=CASP3
SOD2	Superoxide Dismutase 2	Protein Coding	P04179	56	GC06M159669	62.9697494506836	https://www.genecards.org/cgi-bin/carddisp.pl?gene=SOD2
HULC	Hepatocellular Carcinoma Up-Regulated Long Non-Coding RNA	RNA Gene		28	GC06P008468	62.5350799560547	https://www.genecards.org/cgi-bin/carddisp.pl?gene=HULC
GSTP1	Glutathione S-Transferase Pi 1	Protein Coding	P09211	58	GC11P067583	62.4566650390625	https://www.genecards.org/cgi-bin/carddisp.pl?gene=GSTP1
FASLG	Fas Ligand	Protein Coding	P48023	57	GC01P172659	62.3152160644531	https://www.genecards.org/cgi-bin/carddisp.pl?gene=FASLG
EGF	Epidermal Growth Factor	Protein Coding	P01133	60	GC04P109912	61.9983177185059	https://www.genecards.org/cgi-bin/carddisp.pl?gene=EGF
MIR34C	MicroRNA 34c	RNA Gene		28	GC11P112372	61.7487678527832	https://www.genecards.org/cgi-bin/carddisp.pl?gene=MIR34C
MIR429	MicroRNA 429	RNA Gene		27	GC01P011075	61.3724555969238	https://www.genecards.org/cgi-bin/carddisp.pl?gene=MIR429
MUC1	Mucin 1, Cell Surface Associated	Protein Coding	P15941	56	GC01M155185	60.9171104431152	https://www.genecards.org/cgi-bin/carddisp.pl?gene=MUC1
VHL	Von Hippel-Lindau Tumor Suppressor	Protein Coding	P40337	56	GC03P020237	60.0236854553223	https://www.genecards.org/cgi-bin/carddisp.pl?gene=VHL
BUB1B	BUB1 Mitotic Checkpoint Serine/Threonine Kinase B	Protein Coding	O60566	58	GC15P040161	60.0201454162598	https://www.genecards.org/cgi-bin/carddisp.pl?gene=BUB1B
BIRC5	Baculoviral IAP Repeat Containing 5	Protein Coding	O15392	54	GC17P078214	60.018611907959	https://www.genecards.org/cgi-bin/carddisp.pl?gene=BIRC5
PTENP1	Phosphatase And Tensin Homolog Pseudogene 1	Pseudogene		25	GC09M033673	59.887767791748	https://www.genecards.org/cgi-bin/carddisp.pl?gene=PTENP1
RUNX1	RUNX Family Transcription Factor 1	Protein Coding	Q01196	58	GC21M034787	59.5983123779297	https://www.genecards.org/cgi-bin/carddisp.pl?gene=RUNX1
DHFR	Dihydrofolate Reductase	Protein Coding	P00374	57	GC05M080626	59.5934143066406	https://www.genecards.org/cgi-bin/carddisp.pl?gene=DHFR
PTGS2	Prostaglandin-Endoperoxide Synthase 2	Protein Coding	P35354	58	GC01M186671	59.573169708252	https://www.genecards.org/cgi-bin/carddisp.pl?gene=PTGS2
TP53BP1	Tumor Protein P53 Binding Protein 1	Protein Coding	Q12888	52	GC15M043403	59.4489593505859	https://www.genecards.org/cgi-bin/carddisp.pl?gene=TP53BP1
EZH2	Enhancer Of Zeste 2 Polycomb Repressive Complex 2 Subunit	Protein Coding	Q15910	61	GC07M148807	59.0390167236328	https://www.genecards.org/cgi-bin/carddisp.pl?gene=EZH2
PARP1	Poly(ADP-Ribose) Polymerase 1	Protein Coding	P09874	59	GC01M226360	58.9781799316406	https://www.genecards.org/cgi-bin/carddisp.pl?gene=PARP1
MIRLET7I	MicroRNA Let-7i	RNA Gene		28	GC12P062674	58.4071388244629	https://www.genecards.org/cgi-bin/carddisp.pl?gene=MIRLET7I
FGFR1	Fibroblast Growth Factor Receptor 1	Protein Coding	P11362	63	GC08M038400	58.0850639343262	https://www.genecards.org/cgi-bin/carddisp.pl?gene=FGFR1
TYMS	Thymidylate Synthetase	Protein Coding	P04818	58	GC18P000657	57.7945404052734	https://www.genecards.org/cgi-bin/carddisp.pl?gene=TYMS
NRG1	Neuregulin 1	Protein Coding	Q02297	57	GC08P031639	57.2038955688477	https://www.genecards.org/cgi-bin/carddisp.pl?gene=NRG1
MIR133B	MicroRNA 133b	RNA Gene		29	GC06P052148	56.1386260986328	https://www.genecards.org/cgi-bin/carddisp.pl?gene=MIR133B
MIRLET7F1	MicroRNA Let-7f-1	RNA Gene		24	GC09P098516	55.8890991210938	https://www.genecards.org/cgi-bin/carddisp.pl?gene=MIRLET7F1
TOP2A	DNA Topoisomerase II Alpha	Protein Coding	P11388	58	GC17M040388	55.8736152648926	https://www.genecards.org/cgi-bin/carddisp.pl?gene=TOP2A
GSTM1	Glutathione S-Transferase Mu 1	Protein Coding	P09488	51	GC01P109687	55.8319129943848	https://www.genecards.org/cgi-bin/carddisp.pl?gene=GSTM1
BCL2L1	BCL2 Like 1	Protein Coding	Q07817	57	GC20M031664	54.928581237793	https://www.genecards.org/cgi-bin/carddisp.pl?gene=BCL2L1
IFNG	Interferon Gamma	Protein Coding	P01579	59	GC12M068154	54.8584060668945	https://www.genecards.org/cgi-bin/carddisp.pl?gene=IFNG
CEACAM5	CEA Cell Adhesion Molecule 5	Protein Coding	P06731	51	GC19P103154	54.793571472168	https://www.genecards.org/cgi-bin/carddisp.pl?gene=CEACAM5
YAP1	Yes1 Associated Transcriptional Regulator	Protein Coding	P46937	56	GC11P102110	54.681755065918	https://www.genecards.org/cgi-bin/carddisp.pl?gene=YAP1
MMP9	Matrix Metallopeptidase 9	Protein Coding	P14780	62	GC20P046008	54.6703643798828	https://www.genecards.org/cgi-bin/carddisp.pl?gene=MMP9
IRF1	Interferon Regulatory Factor 1	Protein Coding	P10914	55	GC05M132440	54.6144714355469	https://www.genecards.org/cgi-bin/carddisp.pl?gene=IRF1
MMP2	Matrix Metallopeptidase 2	Protein Coding	P08253	61	GC16P067771	54.4749717712402	https://www.genecards.org/cgi-bin/carddisp.pl?gene=MMP2
MIR199A1	MicroRNA 199a-1	RNA Gene		26	GC19M010817	54.2715492248535	https://www.genecards.org/cgi-bin/carddisp.pl?gene=MIR199A1
ERCC5	ERCC Excision Repair 5, Endonuclease	Protein Coding	P28715	54	GC13P102845	54.1128005981445	https://www.genecards.org/cgi-bin/carddisp.pl?gene=ERCC5
HOXA-AS2	HOXA Cluster Antisense RNA 2	RNA Gene		25	GC07P027107	54.083568572998	https://www.genecards.org/cgi-bin/carddisp.pl?gene=HOXA-AS2
CD274	CD274 Molecule	Protein Coding	Q9NZQ7	54	GC09P005450	53.8731880187988	https://www.genecards.org/cgi-bin/carddisp.pl?gene=CD274
LINC01672	Long Intergenic Non-Protein Coding RNA 1672	RNA Gene		18	GC01P011469	53.7847671508789	https://www.genecards.org/cgi-bin/carddisp.pl?gene=LINC01672
ABCC2	ATP Binding Cassette Subfamily C Member 2	Protein Coding	Q92887	57	GC10P099782	53.3252067565918	https://www.genecards.org/cgi-bin/carddisp.pl?gene=ABCC2
CD44	CD44 Molecule (Indian Blood Group)	Protein Coding	P16070	57	GC11P035139	53.1890525817871	https://www.genecards.org/cgi-bin/carddisp.pl?gene=CD44
TNFSF10	TNF Superfamily Member 10	Protein Coding	P50591	53	GC03M172505	53.1107635498047	https://www.genecards.org/cgi-bin/carddisp.pl?gene=TNFSF10
NOTCH1	Notch Receptor 1	Protein Coding	P46531	61	GC09M138590	53.0871429443359	https://www.genecards.org/cgi-bin/carddisp.pl?gene=NOTCH1
NFKB1	Nuclear Factor Kappa B Subunit 1	Protein Coding	P19838	61	GC04P102501	52.5138778686523	https://www.genecards.org/cgi-bin/carddisp.pl?gene=NFKB1
CREBBP	CREB Binding Protein	Protein Coding	Q92793	62	GC16M017473	52.452278137207	https://www.genecards.org/cgi-bin/carddisp.pl?gene=CREBBP
IGFBP3	Insulin Like Growth Factor Binding Protein 3	Protein Coding	P17936	55	GC07M045912	52.344295501709	https://www.genecards.org/cgi-bin/carddisp.pl?gene=IGFBP3
MTHFR	Methylenetetrahydrofolate Reductase	Protein Coding	P42898	56	GC01M011785	52.3062210083008	https://www.genecards.org/cgi-bin/carddisp.pl?gene=MTHFR
RASSF1	Ras Association Domain Family Member 1	Protein Coding	Q9NS23	51	GC03M050329	52.3034858703613	https://www.genecards.org/cgi-bin/carddisp.pl?gene=RASSF1
CXCL8	C-X-C Motif Chemokine Ligand 8	Protein Coding	P10145	52	GC04P073740	52.2620964050293	https://www.genecards.org/cgi-bin/carddisp.pl?gene=CXCL8
MIR100	MicroRNA 100	RNA Gene		28	GC11M122152	52.1421966552734	https://www.genecards.org/cgi-bin/carddisp.pl?gene=MIR100
CAV1	Caveolin 1	Protein Coding	Q03135	57	GC07P116524	52.0959968566895	https://www.genecards.org/cgi-bin/carddisp.pl?gene=CAV1
VDR	Vitamin D Receptor	Protein Coding	P11473	57	GC12M047841	52.0018043518066	https://www.genecards.org/cgi-bin/carddisp.pl?gene=VDR
XRCC1	X-Ray Repair Cross Complementing 1	Protein Coding	P18887	54	GC19M043543	51.911376953125	https://www.genecards.org/cgi-bin/carddisp.pl?gene=XRCC1
IL10	Interleukin 10	Protein Coding	P22301	56	GC01M206767	51.6867637634277	https://www.genecards.org/cgi-bin/carddisp.pl?gene=IL10
MIR224	MicroRNA 224	RNA Gene		23	GC0XM151958	50.7833862304688	https://www.genecards.org/cgi-bin/carddisp.pl?gene=MIR224
NQO2	N-Ribosyldihydronicotinamide:Quinone Dehydrogenase 2	Protein Coding	P16083	54	GC06P005822	50.6045303344727	https://www.genecards.org/cgi-bin/carddisp.pl?gene=NQO2
LINC00958	Long Intergenic Non-Protein Coding RNA 958	RNA Gene		23	GC11M012877	50.5349617004395	https://www.genecards.org/cgi-bin/carddisp.pl?gene=LINC00958
ZEB1	Zinc Finger E-Box Binding Homeobox 1	Protein Coding	P37275	57	GC10P031318	50.1878242492676	https://www.genecards.org/cgi-bin/carddisp.pl?gene=ZEB1
KLK3	Kallikrein Related Peptidase 3	Protein Coding	P07288	55	GC19P050854	50.1320877075195	https://www.genecards.org/cgi-bin/carddisp.pl?gene=KLK3
CXCR4	C-X-C Motif Chemokine Receptor 4	Protein Coding	P61073	61	GC02M136114	50.1033210754395	https://www.genecards.org/cgi-bin/carddisp.pl?gene=CXCR4
KDR	Kinase Insert Domain Receptor	Protein Coding	P35968	62	GC04M055078	49.9480285644531	https://www.genecards.org/cgi-bin/carddisp.pl?gene=KDR
MIR7-3HG	MIR7-3 Host Gene	RNA Gene	Q8N6C7	33	GC19P102033	49.4794273376465	https://www.genecards.org/cgi-bin/carddisp.pl?gene=MIR7-3HG
MAPK8	Mitogen-Activated Protein Kinase 8	Protein Coding	P45983	58	GC10P048306	49.3562698364258	https://www.genecards.org/cgi-bin/carddisp.pl?gene=MAPK8
MKI67	Marker Of Proliferation Ki-67	Protein Coding	P46013	52	GC10M128096	49.331714630127	https://www.genecards.org/cgi-bin/carddisp.pl?gene=MKI67
MIRLET7F2	MicroRNA Let-7f-2	RNA Gene		24	GC0XM053715	48.7758598327637	https://www.genecards.org/cgi-bin/carddisp.pl?gene=MIRLET7F2
ABL1	ABL Proto-Oncogene 1, Non-Receptor Tyrosine Kinase	Protein Coding	P00519	61	GC09P130713	48.764892578125	https://www.genecards.org/cgi-bin/carddisp.pl?gene=ABL1
CASP9	Caspase 9	Protein Coding	P55211	56	GC01M015491	48.7613677978516	https://www.genecards.org/cgi-bin/carddisp.pl?gene=CASP9
SERPINE1	Serpin Family E Member 1	Protein Coding	P05121	59	GC07P101127	48.684211730957	https://www.genecards.org/cgi-bin/carddisp.pl?gene=SERPINE1
MVP	Major Vault Protein	Protein Coding	Q14764	49	GC16P065989	48.6773300170898	https://www.genecards.org/cgi-bin/carddisp.pl?gene=MVP
MGMT	O-6-Methylguanine-DNA Methyltransferase	Protein Coding	P16455	57	GC10P129467	48.5296249389648	https://www.genecards.org/cgi-bin/carddisp.pl?gene=MGMT
TERC	Telomerase RNA Component	RNA Gene		35	GC03M169765	48.4361572265625	https://www.genecards.org/cgi-bin/carddisp.pl?gene=TERC
CDK1	Cyclin Dependent Kinase 1	Protein Coding	P06493	56	GC10P060772	48.2751121520996	https://www.genecards.org/cgi-bin/carddisp.pl?gene=CDK1
ICAM1	Intercellular Adhesion Molecule 1	Protein Coding	P05362	59	GC19P102315	48.0219268798828	https://www.genecards.org/cgi-bin/carddisp.pl?gene=ICAM1
TFF1	Trefoil Factor 1	Protein Coding	P04155	51	GC21M042362	47.8846130371094	https://www.genecards.org/cgi-bin/carddisp.pl?gene=TFF1
HSP90AA1	Heat Shock Protein 90 Alpha Family Class A Member 1	Protein Coding	P07900	60	GC14M102080	47.8762130737305	https://www.genecards.org/cgi-bin/carddisp.pl?gene=HSP90AA1
SKP2	S-Phase Kinase Associated Protein 2	Protein Coding	Q13309	53	GC05P036151	47.8011283874512	https://www.genecards.org/cgi-bin/carddisp.pl?gene=SKP2
CYP1A1	Cytochrome P450 Family 1 Subfamily A Member 1	Protein Coding	P04798	55	GC15M074719	47.7571220397949	https://www.genecards.org/cgi-bin/carddisp.pl?gene=CYP1A1
ERCC3	ERCC Excision Repair 3, TFIIH Core Complex Helicase Subunit	Protein Coding	P19447	56	GC02M127257	47.7221794128418	https://www.genecards.org/cgi-bin/carddisp.pl?gene=ERCC3
JAK2	Janus Kinase 2	Protein Coding	O60674	62	GC09P004985	47.6150665283203	https://www.genecards.org/cgi-bin/carddisp.pl?gene=JAK2
E2F1	E2F Transcription Factor 1	Protein Coding	Q01094	52	GC20M033675	47.3037376403809	https://www.genecards.org/cgi-bin/carddisp.pl?gene=E2F1
HNF4A	Hepatocyte Nuclear Factor 4 Alpha	Protein Coding	P41235	57	GC20P044355	47.2222175598145	https://www.genecards.org/cgi-bin/carddisp.pl?gene=HNF4A
ERCC1	ERCC Excision Repair 1, Endonuclease Non-Catalytic Subunit	Protein Coding	P07992	54	GC19M089039	47.173095703125	https://www.genecards.org/cgi-bin/carddisp.pl?gene=ERCC1
MIR9-3	MicroRNA 9-3	RNA Gene		24	GC15P089368	47.0582427978516	https://www.genecards.org/cgi-bin/carddisp.pl?gene=MIR9-3
TP63	Tumor Protein P63	Protein Coding	Q9H3D4	55	GC03P189598	47.0515403747559	https://www.genecards.org/cgi-bin/carddisp.pl?gene=TP63
CSF3	Colony Stimulating Factor 3	Protein Coding	P09919	49	GC17P040015	46.986701965332	https://www.genecards.org/cgi-bin/carddisp.pl?gene=CSF3
CTSD	Cathepsin D	Protein Coding	P07339	61	GC11M001752	46.6655693054199	https://www.genecards.org/cgi-bin/carddisp.pl?gene=CTSD
STAT1	Signal Transducer And Activator Of Transcription 1	Protein Coding	P42224	61	GC02M190908	46.3022499084473	https://www.genecards.org/cgi-bin/carddisp.pl?gene=STAT1
SP1	Sp1 Transcription Factor	Protein Coding	P08047	55	GC12P053380	45.8402328491211	https://www.genecards.org/cgi-bin/carddisp.pl?gene=SP1
CASC9	Cancer Susceptibility 9	RNA Gene		22	GC08M075132	45.8002243041992	https://www.genecards.org/cgi-bin/carddisp.pl?gene=CASC9
NQO1	NAD(P)H Quinone Dehydrogenase 1	Protein Coding	P15559	56	GC16M069706	45.4226684570313	https://www.genecards.org/cgi-bin/carddisp.pl?gene=NQO1
PIK3CG	Phosphatidylinositol-4,5-Bisphosphate 3-Kinase Catalytic Subunit Gamma	Protein Coding	P48736	57	GC07P106865	45.2596893310547	https://www.genecards.org/cgi-bin/carddisp.pl?gene=PIK3CG
MIR211	MicroRNA 211	RNA Gene		28	GC15M031065	45.2026824951172	https://www.genecards.org/cgi-bin/carddisp.pl?gene=MIR211
TMX2-CTNND1	TMX2-CTNND1 Readthrough (NMD Candidate)	RNA Gene		23	GC11P057712	45.0190582275391	https://www.genecards.org/cgi-bin/carddisp.pl?gene=TMX2-CTNND1
HGF	Hepatocyte Growth Factor	Protein Coding	P14210	60	GC07M081699	44.8934440612793	https://www.genecards.org/cgi-bin/carddisp.pl?gene=HGF
B2M	Beta-2-Microglobulin	Protein Coding	P61769	58	GC15P044711	44.543083190918	https://www.genecards.org/cgi-bin/carddisp.pl?gene=B2M
PLAU	Plasminogen Activator, Urokinase	Protein Coding	P00749	60	GC10P073909	44.4387893676758	https://www.genecards.org/cgi-bin/carddisp.pl?gene=PLAU
FOS	Fos Proto-Oncogene, AP-1 Transcription Factor Subunit	Protein Coding	P01100	59	GC14P075278	44.3806953430176	https://www.genecards.org/cgi-bin/carddisp.pl?gene=FOS
TGFA	Transforming Growth Factor Alpha	Protein Coding	P01135	54	GC02M070447	44.3297462463379	https://www.genecards.org/cgi-bin/carddisp.pl?gene=TGFA
MMP1	Matrix Metallopeptidase 1	Protein Coding	P03956	58	GC11M121934	44.1863136291504	https://www.genecards.org/cgi-bin/carddisp.pl?gene=MMP1
DNMT1	DNA Methyltransferase 1	Protein Coding	P26358	61	GC19M010133	44.1709671020508	https://www.genecards.org/cgi-bin/carddisp.pl?gene=DNMT1
TWIST1	Twist Family BHLH Transcription Factor 1	Protein Coding	Q15672	54	GC07M019020	44.1188087463379	https://www.genecards.org/cgi-bin/carddisp.pl?gene=TWIST1
BANCR	BRAF-Activated Non-Protein Coding RNA	RNA Gene		21	GC09M069296	44.0365028381348	https://www.genecards.org/cgi-bin/carddisp.pl?gene=BANCR
MIR130A	MicroRNA 130a	RNA Gene		28	GC11P057641	43.9581069946289	https://www.genecards.org/cgi-bin/carddisp.pl?gene=MIR130A
CDKN3	Cyclin Dependent Kinase Inhibitor 3	Protein Coding	Q16667	50	GC14P054398	43.801830291748	https://www.genecards.org/cgi-bin/carddisp.pl?gene=CDKN3
MIR215	MicroRNA 215	RNA Gene		25	GC01M220117	43.7969627380371	https://www.genecards.org/cgi-bin/carddisp.pl?gene=MIR215
GSK3B	Glycogen Synthase Kinase 3 Beta	Protein Coding	P49841	59	GC03M119821	43.7879180908203	https://www.genecards.org/cgi-bin/carddisp.pl?gene=GSK3B
CERNA3	Competing Endogenous LncRNA 3 For MiR-645	RNA Gene		19	GC08P056101	43.7097129821777	https://www.genecards.org/cgi-bin/carddisp.pl?gene=CERNA3
RAC1	Rac Family Small GTPase 1	Protein Coding	P63000	57	GC07P010187	43.6980857849121	https://www.genecards.org/cgi-bin/carddisp.pl?gene=RAC1
TNFRSF10B	TNF Receptor Superfamily Member 10b	Protein Coding	O14763	58	GC08M023020	43.5979957580566	https://www.genecards.org/cgi-bin/carddisp.pl?gene=TNFRSF10B
CCL2	C-C Motif Chemokine Ligand 2	Protein Coding	P13500	58	GC17P034255	43.2750015258789	https://www.genecards.org/cgi-bin/carddisp.pl?gene=CCL2
CHEK1	Checkpoint Kinase 1	Protein Coding	O14757	59	GC11P125625	43.2710762023926	https://www.genecards.org/cgi-bin/carddisp.pl?gene=CHEK1
ARID1A	AT-Rich Interaction Domain 1A	Protein Coding	O14497	54	GC01P026693	43.1556816101074	https://www.genecards.org/cgi-bin/carddisp.pl?gene=ARID1A
FOXO1	Forkhead Box O1	Protein Coding	Q12778	60	GC13M040555	43.0868759155273	https://www.genecards.org/cgi-bin/carddisp.pl?gene=FOXO1
MIR27B	MicroRNA 27b	RNA Gene		28	GC09P098562	43.0861396789551	https://www.genecards.org/cgi-bin/carddisp.pl?gene=MIR27B
FLT1	Fms Related Receptor Tyrosine Kinase 1	Protein Coding	P17948	59	GC13M028300	43.0250396728516	https://www.genecards.org/cgi-bin/carddisp.pl?gene=FLT1
CYP3A4	Cytochrome P450 Family 3 Subfamily A Member 4	Protein Coding	P08684	56	GC07M099985	42.9449043273926	https://www.genecards.org/cgi-bin/carddisp.pl?gene=CYP3A4
NOS2	Nitric Oxide Synthase 2	Protein Coding	P35228	58	GC17M027756	42.9395408630371	https://www.genecards.org/cgi-bin/carddisp.pl?gene=NOS2
MAPK3	Mitogen-Activated Protein Kinase 3	Protein Coding	P27361	57	GC16M043239	42.9202842712402	https://www.genecards.org/cgi-bin/carddisp.pl?gene=MAPK3
XIAP	X-Linked Inhibitor Of Apoptosis	Protein Coding	P98170	60	GC0XP123859	42.8017158508301	https://www.genecards.org/cgi-bin/carddisp.pl?gene=XIAP
CD36	CD36 Molecule	Protein Coding	P16671	58	GC07P080369	42.6996307373047	https://www.genecards.org/cgi-bin/carddisp.pl?gene=CD36
TP73	Tumor Protein P73	Protein Coding	O15350	54	GC01P003652	42.6164245605469	https://www.genecards.org/cgi-bin/carddisp.pl?gene=TP73
PRKCA	Protein Kinase C Alpha	Protein Coding	P17252	59	GC17P066302	42.5495452880859	https://www.genecards.org/cgi-bin/carddisp.pl?gene=PRKCA
RECK	Reversion Inducing Cysteine Rich Protein With Kazal Motifs	Protein Coding	O95980	49	GC09P036036	42.4918403625488	https://www.genecards.org/cgi-bin/carddisp.pl?gene=RECK
BMP6	Bone Morphogenetic Protein 6	Protein Coding	P22004	53	GC06P007726	42.2129058837891	https://www.genecards.org/cgi-bin/carddisp.pl?gene=BMP6
VIM	Vimentin	Protein Coding	P08670	60	GC10P017227	42.1977348327637	https://www.genecards.org/cgi-bin/carddisp.pl?gene=VIM
TOP1	DNA Topoisomerase I	Protein Coding	P11387	57	GC20P041028	42.1594657897949	https://www.genecards.org/cgi-bin/carddisp.pl?gene=TOP1
CYCS	Cytochrome C, Somatic	Protein Coding	P99999	57	GC07M025118	42.1527786254883	https://www.genecards.org/cgi-bin/carddisp.pl?gene=CYCS
FANCF	FA Complementation Group F	Protein Coding	Q9NPI8	50	GC11M022600	42.1377410888672	https://www.genecards.org/cgi-bin/carddisp.pl?gene=FANCF
MAPK14	Mitogen-Activated Protein Kinase 14	Protein Coding	Q16539	59	GC06P125627	42.1002311706543	https://www.genecards.org/cgi-bin/carddisp.pl?gene=MAPK14
PCNA	Proliferating Cell Nuclear Antigen	Protein Coding	P12004	59	GC20M005114	42.0499954223633	https://www.genecards.org/cgi-bin/carddisp.pl?gene=PCNA
XPC	XPC Complex Subunit, DNA Damage Recognition And Repair Factor	Protein Coding	Q01831	54	GC03M025534	42.0061683654785	https://www.genecards.org/cgi-bin/carddisp.pl?gene=XPC
PTK2	Protein Tyrosine Kinase 2	Protein Coding	Q05397	56	GC08M140657	41.9366912841797	https://www.genecards.org/cgi-bin/carddisp.pl?gene=PTK2
CDK6	Cyclin Dependent Kinase 6	Protein Coding	Q00534	59	GC07M092604	41.617359161377	https://www.genecards.org/cgi-bin/carddisp.pl?gene=CDK6
MIR193A	MicroRNA 193a	RNA Gene		27	GC17P031559	41.555980682373	https://www.genecards.org/cgi-bin/carddisp.pl?gene=MIR193A
GATA3	GATA Binding Protein 3	Protein Coding	P23771	58	GC10P008045	41.5402717590332	https://www.genecards.org/cgi-bin/carddisp.pl?gene=GATA3
DPYD	Dihydropyrimidine Dehydrogenase	Protein Coding	Q12882	60	GC01M097015	41.5150680541992	https://www.genecards.org/cgi-bin/carddisp.pl?gene=DPYD
FN1	Fibronectin 1	Protein Coding	P02751	59	GC02M215360	41.4862174987793	https://www.genecards.org/cgi-bin/carddisp.pl?gene=FN1
ODC1	Ornithine Decarboxylase 1	Protein Coding	P11926	57	GC02M010432	41.3628578186035	https://www.genecards.org/cgi-bin/carddisp.pl?gene=ODC1
NAT2	N-Acetyltransferase 2	Protein Coding	P11245	51	GC08P018391	41.1840972900391	https://www.genecards.org/cgi-bin/carddisp.pl?gene=NAT2
MCL1	MCL1 Apoptosis Regulator, BCL2 Family Member	Protein Coding	Q07820	56	GC01M159611	40.896598815918	https://www.genecards.org/cgi-bin/carddisp.pl?gene=MCL1
CYP1B1	Cytochrome P450 Family 1 Subfamily B Member 1	Protein Coding	Q16678	56	GC02M038066	40.8474655151367	https://www.genecards.org/cgi-bin/carddisp.pl?gene=CYP1B1
PLK1	Polo Like Kinase 1	Protein Coding	P53350	60	GC16P065669	40.6427841186523	https://www.genecards.org/cgi-bin/carddisp.pl?gene=PLK1
IDH2	Isocitrate Dehydrogenase (NADP(+)) 2	Protein Coding	P48735	60	GC15M090083	40.4306297302246	https://www.genecards.org/cgi-bin/carddisp.pl?gene=IDH2
CCNB1	Cyclin B1	Protein Coding	P14635	56	GC05P069167	40.377384185791	https://www.genecards.org/cgi-bin/carddisp.pl?gene=CCNB1
CYP2A6	Cytochrome P450 Family 2 Subfamily A Member 6	Protein Coding	P11509	55	GC19M040843	40.3727226257324	https://www.genecards.org/cgi-bin/carddisp.pl?gene=CYP2A6
CRP	C-Reactive Protein	Protein Coding	P02741	54	GC01M160321	39.9565124511719	https://www.genecards.org/cgi-bin/carddisp.pl?gene=CRP
XPA	XPA, DNA Damage Recognition And Repair Factor	Protein Coding	P23025	54	GC09M097654	39.7961502075195	https://www.genecards.org/cgi-bin/carddisp.pl?gene=XPA
SMAD3	SMAD Family Member 3	Protein Coding	P84022	61	GC15P067063	39.7889251708984	https://www.genecards.org/cgi-bin/carddisp.pl?gene=SMAD3
PRL	Prolactin	Protein Coding	P01236	52	GC06M022287	39.7730712890625	https://www.genecards.org/cgi-bin/carddisp.pl?gene=PRL
HSPB1	Heat Shock Protein Family B (Small) Member 1	Protein Coding	P04792	60	GC07P076302	39.7725067138672	https://www.genecards.org/cgi-bin/carddisp.pl?gene=HSPB1
SLC2A1	Solute Carrier Family 2 Member 1	Protein Coding	P11166	61	GC01M042925	39.7186508178711	https://www.genecards.org/cgi-bin/carddisp.pl?gene=SLC2A1
KRT8	Keratin 8	Protein Coding	P05787	55	GC12M052897	39.674633026123	https://www.genecards.org/cgi-bin/carddisp.pl?gene=KRT8
FASN	Fatty Acid Synthase	Protein Coding	P49327	57	GC17M082078	39.5644073486328	https://www.genecards.org/cgi-bin/carddisp.pl?gene=FASN
NFKBIA	NFKB Inhibitor Alpha	Protein Coding	P25963	59	GC14M035401	39.5613441467285	https://www.genecards.org/cgi-bin/carddisp.pl?gene=NFKBIA
CFLAR	CASP8 And FADD Like Apoptosis Regulator	Protein Coding	O15519	53	GC02P201446	39.4515609741211	https://www.genecards.org/cgi-bin/carddisp.pl?gene=CFLAR
KRT18	Keratin 18	Protein Coding	P05783	58	GC12P052948	39.4398155212402	https://www.genecards.org/cgi-bin/carddisp.pl?gene=KRT18
IFNA1	Interferon Alpha 1	Protein Coding	P01562	48	GC09P021743	39.3615112304688	https://www.genecards.org/cgi-bin/carddisp.pl?gene=IFNA1
OGG1	8-Oxoguanine DNA Glycosylase	Protein Coding	O15527	56	GC03P020193	39.1703987121582	https://www.genecards.org/cgi-bin/carddisp.pl?gene=OGG1
MIR216A	MicroRNA 216a	RNA Gene		27	GC02M055988	39.1143760681152	https://www.genecards.org/cgi-bin/carddisp.pl?gene=MIR216A
SETD2	SET Domain Containing 2, Histone Lysine Methyltransferase	Protein Coding	Q9BYW2	56	GC03M047033	39.0695648193359	https://www.genecards.org/cgi-bin/carddisp.pl?gene=SETD2
FLT4	Fms Related Receptor Tyrosine Kinase 4	Protein Coding	P35916	61	GC05M182477	39.0270957946777	https://www.genecards.org/cgi-bin/carddisp.pl?gene=FLT4
FHIT	Fragile Histidine Triad Diadenosine Triphosphatase	Protein Coding	P49789	51	GC03M059747	38.9786262512207	https://www.genecards.org/cgi-bin/carddisp.pl?gene=FHIT
RXRA	Retinoid X Receptor Alpha	Protein Coding	P19793	57	GC09P134317	38.8446083068848	https://www.genecards.org/cgi-bin/carddisp.pl?gene=RXRA
MIR494	MicroRNA 494	RNA Gene		24	GC14P115619	38.8394927978516	https://www.genecards.org/cgi-bin/carddisp.pl?gene=MIR494
TYMP	Thymidine Phosphorylase	Protein Coding	P19971	56	GC22M050525	38.7942314147949	https://www.genecards.org/cgi-bin/carddisp.pl?gene=TYMP
HDAC1	Histone Deacetylase 1	Protein Coding	Q13547	58	GC01P032292	38.7612380981445	https://www.genecards.org/cgi-bin/carddisp.pl?gene=HDAC1
RELA	RELA Proto-Oncogene, NF-KB Subunit	Protein Coding	Q04206	59	GC11M065653	38.7587585449219	https://www.genecards.org/cgi-bin/carddisp.pl?gene=RELA
FOXM1	Forkhead Box M1	Protein Coding	Q08050	52	GC12M002857	38.6932678222656	https://www.genecards.org/cgi-bin/carddisp.pl?gene=FOXM1
CYP2D6	Cytochrome P450 Family 2 Subfamily D Member 6	Protein Coding	P10635	55	GC22M042126	38.6212997436523	https://www.genecards.org/cgi-bin/carddisp.pl?gene=CYP2D6
CD82	CD82 Molecule	Protein Coding	P27701	52	GC11P044564	38.6177253723145	https://www.genecards.org/cgi-bin/carddisp.pl?gene=CD82
CCNA2	Cyclin A2	Protein Coding	P20248	54	GC04M121816	38.2530860900879	https://www.genecards.org/cgi-bin/carddisp.pl?gene=CCNA2
MMP14	Matrix Metallopeptidase 14	Protein Coding	P50281	59	GC14P043342	38.231689453125	https://www.genecards.org/cgi-bin/carddisp.pl?gene=MMP14
HSPA4	Heat Shock Protein Family A (Hsp70) Member 4	Protein Coding	P34932	51	GC05P133062	38.2227554321289	https://www.genecards.org/cgi-bin/carddisp.pl?gene=HSPA4
HSPA5	Heat Shock Protein Family A (Hsp70) Member 5	Protein Coding	P11021	57	GC09M125234	38.1610374450684	https://www.genecards.org/cgi-bin/carddisp.pl?gene=HSPA5
KLF6	KLF Transcription Factor 6	Protein Coding	Q99612	52	GC10M003779	38.1216888427734	https://www.genecards.org/cgi-bin/carddisp.pl?gene=KLF6
TLR4	Toll Like Receptor 4	Protein Coding	O00206	60	GC09P117704	38.0827865600586	https://www.genecards.org/cgi-bin/carddisp.pl?gene=TLR4
MIR32	MicroRNA 32	RNA Gene		29	GC09M109046	38.0587120056152	https://www.genecards.org/cgi-bin/carddisp.pl?gene=MIR32
FOXO3	Forkhead Box O3	Protein Coding	O43524	56	GC06P108559	37.9762344360352	https://www.genecards.org/cgi-bin/carddisp.pl?gene=FOXO3
MIR302C	MicroRNA 302c	RNA Gene		26	GC04M112910	37.9746894836426	https://www.genecards.org/cgi-bin/carddisp.pl?gene=MIR302C
TNFRSF10A	TNF Receptor Superfamily Member 10a	Protein Coding	O00220	54	GC08M023190	37.890453338623	https://www.genecards.org/cgi-bin/carddisp.pl?gene=TNFRSF10A
IL4	Interleukin 4	Protein Coding	P05112	55	GC05P132673	37.6160125732422	https://www.genecards.org/cgi-bin/carddisp.pl?gene=IL4
TIMP1	TIMP Metallopeptidase Inhibitor 1	Protein Coding	P01033	54	GC0XP056576	37.608097076416	https://www.genecards.org/cgi-bin/carddisp.pl?gene=TIMP1
YBX1	Y-Box Binding Protein 1	Protein Coding	P67809	49	GC01P042682	37.4520416259766	https://www.genecards.org/cgi-bin/carddisp.pl?gene=YBX1
PRKDC	Protein Kinase, DNA-Activated, Catalytic Subunit	Protein Coding	P78527	58	GC08M047773	37.4344711303711	https://www.genecards.org/cgi-bin/carddisp.pl?gene=PRKDC
SNAI1	Snail Family Transcriptional Repressor 1	Protein Coding	O95863	52	GC20P049982	37.3668556213379	https://www.genecards.org/cgi-bin/carddisp.pl?gene=SNAI1
ALB	Albumin	Protein Coding	P02768	57	GC04P073397	37.3484191894531	https://www.genecards.org/cgi-bin/carddisp.pl?gene=ALB
SIRT1	Sirtuin 1	Protein Coding	Q96EB6	57	GC10P067884	37.2888488769531	https://www.genecards.org/cgi-bin/carddisp.pl?gene=SIRT1
LOC106721785	BRCA2 Promoter/Silencer Region	Functional Element		6	GC13P032314	37.2830390930176	https://www.genecards.org/cgi-bin/carddisp.pl?gene=LOC106721785
ENG	Endoglin	Protein Coding	P17813	57	GC09M127815	37.2490653991699	https://www.genecards.org/cgi-bin/carddisp.pl?gene=ENG
CCNE1	Cyclin E1	Protein Coding	P24864	56	GC19P029811	37.233757019043	https://www.genecards.org/cgi-bin/carddisp.pl?gene=CCNE1
APEX1	Apurinic/Apyrimidinic Endodeoxyribonuclease 1	Protein Coding	P27695	54	GC14P020455	37.1916351318359	https://www.genecards.org/cgi-bin/carddisp.pl?gene=APEX1
RARB	Retinoic Acid Receptor Beta	Protein Coding	P10826	58	GC03P024689	37.1782302856445	https://www.genecards.org/cgi-bin/carddisp.pl?gene=RARB
SNHG5	Small Nucleolar RNA Host Gene 5	RNA Gene		28	GC06M085650	37.0391159057617	https://www.genecards.org/cgi-bin/carddisp.pl?gene=SNHG5
PTHLH	Parathyroid Hormone Like Hormone	Protein Coding	P12272	55	GC12M028729	36.9879417419434	https://www.genecards.org/cgi-bin/carddisp.pl?gene=PTHLH
PRKCD	Protein Kinase C Delta	Protein Coding	Q05655	60	GC03P053156	36.9017868041992	https://www.genecards.org/cgi-bin/carddisp.pl?gene=PRKCD
SST	Somatostatin	Protein Coding	P61278	49	GC03M187668	36.721794128418	https://www.genecards.org/cgi-bin/carddisp.pl?gene=SST
MIR16-1	MicroRNA 16-1	RNA Gene		26	GC13M050048	36.7201995849609	https://www.genecards.org/cgi-bin/carddisp.pl?gene=MIR16-1
CSF2	Colony Stimulating Factor 2	Protein Coding	P04141	54	GC05P132073	36.7084617614746	https://www.genecards.org/cgi-bin/carddisp.pl?gene=CSF2
TLR2	Toll Like Receptor 2	Protein Coding	O60603	61	GC04P153684	36.6104164123535	https://www.genecards.org/cgi-bin/carddisp.pl?gene=TLR2
MUC16	Mucin 16, Cell Surface Associated	Protein Coding	Q8WXI7	45	GC19M008848	36.4378471374512	https://www.genecards.org/cgi-bin/carddisp.pl?gene=MUC16
CASP10	Caspase 10	Protein Coding	Q92851	56	GC02P201182	36.1466598510742	https://www.genecards.org/cgi-bin/carddisp.pl?gene=CASP10
RBBP8	RB Binding Protein 8, Endonuclease	Protein Coding	Q99708	53	GC18P022798	35.9759216308594	https://www.genecards.org/cgi-bin/carddisp.pl?gene=RBBP8
GSTT1	Glutathione S-Transferase Theta 1	Protein Coding	P30711	41	GC22Mi00270	35.920581817627	https://www.genecards.org/cgi-bin/carddisp.pl?gene=GSTT1
MIR375	MicroRNA 375	RNA Gene		27	GC02M219001	35.8553504943848	https://www.genecards.org/cgi-bin/carddisp.pl?gene=MIR375
HDAC9	Histone Deacetylase 9	Protein Coding	Q9UKV0	58	GC07P018086	35.8303489685059	https://www.genecards.org/cgi-bin/carddisp.pl?gene=HDAC9
BAK1	BCL2 Antagonist/Killer 1	Protein Coding	Q16611	53	GC06M033572	35.7992401123047	https://www.genecards.org/cgi-bin/carddisp.pl?gene=BAK1
G6PD	Glucose-6-Phosphate Dehydrogenase	Protein Coding	P11413	59	GC0XM154593	35.7968215942383	https://www.genecards.org/cgi-bin/carddisp.pl?gene=G6PD
CCND2	Cyclin D2	Protein Coding	P30279	57	GC12P035899	35.7647094726563	https://www.genecards.org/cgi-bin/carddisp.pl?gene=CCND2
PLAUR	Plasminogen Activator, Urokinase Receptor	Protein Coding	Q03405	53	GC19M043646	35.7184028625488	https://www.genecards.org/cgi-bin/carddisp.pl?gene=PLAUR
NPM1	Nucleophosmin 1	Protein Coding	P06748	58	GC05P171387	35.6256294250488	https://www.genecards.org/cgi-bin/carddisp.pl?gene=NPM1
PAK1	P21 (RAC1) Activated Kinase 1	Protein Coding	Q13153	60	GC11M121650	35.5816268920898	https://www.genecards.org/cgi-bin/carddisp.pl?gene=PAK1
RIPK1	Receptor Interacting Serine/Threonine Kinase 1	Protein Coding	Q13546	58	GC06P005992	35.5019874572754	https://www.genecards.org/cgi-bin/carddisp.pl?gene=RIPK1
ALDH1A1	Aldehyde Dehydrogenase 1 Family Member A1	Protein Coding	P00352	56	GC09M072900	35.3309631347656	https://www.genecards.org/cgi-bin/carddisp.pl?gene=ALDH1A1
RARA	Retinoic Acid Receptor Alpha	Protein Coding	P10276	58	GC17P040309	35.2232284545898	https://www.genecards.org/cgi-bin/carddisp.pl?gene=RARA
UGT1A1	UDP Glucuronosyltransferase Family 1 Member A1	Protein Coding	P22309	59	GC02P233760	35.1374359130859	https://www.genecards.org/cgi-bin/carddisp.pl?gene=UGT1A1
NOS3	Nitric Oxide Synthase 3	Protein Coding	P29474	58	GC07P156074	35.0055313110352	https://www.genecards.org/cgi-bin/carddisp.pl?gene=NOS3
SOD2-OT1	SOD2 Overlapping Transcript 1	RNA Gene		18	GC06M159772	34.9784088134766	https://www.genecards.org/cgi-bin/carddisp.pl?gene=SOD2-OT1
MMP7	Matrix Metallopeptidase 7	Protein Coding	P09237	56	GC11M121929	34.7432899475098	https://www.genecards.org/cgi-bin/carddisp.pl?gene=MMP7
MIR381	MicroRNA 381	RNA Gene		25	GC14P115607	34.6150283813477	https://www.genecards.org/cgi-bin/carddisp.pl?gene=MIR381
ANXA5	Annexin A5	Protein Coding	P08758	56	GC04M121667	34.5946578979492	https://www.genecards.org/cgi-bin/carddisp.pl?gene=ANXA5
CYP1A2	Cytochrome P450 Family 1 Subfamily A Member 2	Protein Coding	P05177	54	GC15P074748	34.5711822509766	https://www.genecards.org/cgi-bin/carddisp.pl?gene=CYP1A2
CYP2C19	Cytochrome P450 Family 2 Subfamily C Member 19	Protein Coding	P33261	53	GC10P094762	34.5394058227539	https://www.genecards.org/cgi-bin/carddisp.pl?gene=CYP2C19
SOD1	Superoxide Dismutase 1	Protein Coding	P00441	61	GC21P031659	34.293083190918	https://www.genecards.org/cgi-bin/carddisp.pl?gene=SOD1
BCL2L11	BCL2 Like 11	Protein Coding	O43521	53	GC02P111119	34.2456970214844	https://www.genecards.org/cgi-bin/carddisp.pl?gene=BCL2L11
CBR3-AS1	CBR3 Antisense RNA 1	RNA Gene		25	GC21M036090	34.1410369873047	https://www.genecards.org/cgi-bin/carddisp.pl?gene=CBR3-AS1
MIR498	MicroRNA 498	RNA Gene		22	GC19P103663	34.1305503845215	https://www.genecards.org/cgi-bin/carddisp.pl?gene=MIR498
IL1A	Interleukin 1 Alpha	Protein Coding	P01583	54	GC02M112773	34.0892448425293	https://www.genecards.org/cgi-bin/carddisp.pl?gene=IL1A
KRT20	Keratin 20	Protein Coding	P35900	48	GC17M040875	33.8790664672852	https://www.genecards.org/cgi-bin/carddisp.pl?gene=KRT20
HMGB1	High Mobility Group Box 1	Protein Coding	P09429	57	GC13M030456	33.8322715759277	https://www.genecards.org/cgi-bin/carddisp.pl?gene=HMGB1
FEZF1-AS1	FEZF1 Antisense RNA 1	RNA Gene		23	GC07P122303	33.8137474060059	https://www.genecards.org/cgi-bin/carddisp.pl?gene=FEZF1-AS1
SOX2	SRY-Box Transcription Factor 2	Protein Coding	P48431	54	GC03P181711	33.8056945800781	https://www.genecards.org/cgi-bin/carddisp.pl?gene=SOX2
SCARNA5	Small Cajal Body-Specific RNA 5	RNA Gene		23	GC02P233275	33.6294326782227	https://www.genecards.org/cgi-bin/carddisp.pl?gene=SCARNA5
IFI27	Interferon Alpha Inducible Protein 27	Protein Coding	P40305	47	GC14P094104	33.5378799438477	https://www.genecards.org/cgi-bin/carddisp.pl?gene=IFI27
BDNF-AS	BDNF Antisense RNA	RNA Gene		28	GC11P027466	33.4404449462891	https://www.genecards.org/cgi-bin/carddisp.pl?gene=BDNF-AS
THBS1	Thrombospondin 1	Protein Coding	P07996	54	GC15P039581	33.431999206543	https://www.genecards.org/cgi-bin/carddisp.pl?gene=THBS1
POLK	DNA Polymerase Kappa	Protein Coding	Q9UBT6	51	GC05P076766	33.3634033203125	https://www.genecards.org/cgi-bin/carddisp.pl?gene=POLK
IL18	Interleukin 18	Protein Coding	Q14116	53	GC11M112143	33.3592185974121	https://www.genecards.org/cgi-bin/carddisp.pl?gene=IL18
ABCC3	ATP Binding Cassette Subfamily C Member 3	Protein Coding	O15438	53	GC17P050634	33.3288650512695	https://www.genecards.org/cgi-bin/carddisp.pl?gene=ABCC3
BAD	BCL2 Associated Agonist Of Cell Death	Protein Coding	Q92934	52	GC11M121136	33.2914619445801	https://www.genecards.org/cgi-bin/carddisp.pl?gene=BAD
BMP4	Bone Morphogenetic Protein 4	Protein Coding	P12644	58	GC14M053949	33.2518920898438	https://www.genecards.org/cgi-bin/carddisp.pl?gene=BMP4
DNMT3B	DNA Methyltransferase 3 Beta	Protein Coding	Q9UBC3	59	GC20P032762	33.2242736816406	https://www.genecards.org/cgi-bin/carddisp.pl?gene=DNMT3B
HSPA8	Heat Shock Protein Family A (Hsp70) Member 8	Protein Coding	P11142	58	GC11M123057	33.0808792114258	https://www.genecards.org/cgi-bin/carddisp.pl?gene=HSPA8
PIK3CB	Phosphatidylinositol-4,5-Bisphosphate 3-Kinase Catalytic Subunit Beta	Protein Coding	P42338	56	GC03M138652	33.030689239502	https://www.genecards.org/cgi-bin/carddisp.pl?gene=PIK3CB
SERPINB5	Serpin Family B Member 5	Protein Coding	P36952	52	GC18P063476	32.9819259643555	https://www.genecards.org/cgi-bin/carddisp.pl?gene=SERPINB5
GNRHR	Gonadotropin Releasing Hormone Receptor	Protein Coding	P30968	56	GC04M067737	32.8043594360352	https://www.genecards.org/cgi-bin/carddisp.pl?gene=GNRHR
HDAC4	Histone Deacetylase 4	Protein Coding	P56524	61	GC02M239048	32.7358551025391	https://www.genecards.org/cgi-bin/carddisp.pl?gene=HDAC4
CSF1	Colony Stimulating Factor 1	Protein Coding	P09603	53	GC01P109911	32.7279891967773	https://www.genecards.org/cgi-bin/carddisp.pl?gene=CSF1
PIK3R2	Phosphoinositide-3-Kinase Regulatory Subunit 2	Protein Coding	O00459	58	GC19P018153	32.7239837646484	https://www.genecards.org/cgi-bin/carddisp.pl?gene=PIK3R2
CYP2C9	Cytochrome P450 Family 2 Subfamily C Member 9	Protein Coding	P11712	55	GC10P094938	32.6828193664551	https://www.genecards.org/cgi-bin/carddisp.pl?gene=CYP2C9
ANXA2	Annexin A2	Protein Coding	P07355	56	GC15M060347	32.5822639465332	https://www.genecards.org/cgi-bin/carddisp.pl?gene=ANXA2
MIR137	MicroRNA 137	RNA Gene		25	GC01M098046	32.5238914489746	https://www.genecards.org/cgi-bin/carddisp.pl?gene=MIR137
EDN1	Endothelin 1	Protein Coding	P05305	57	GC06P012236	32.3954582214355	https://www.genecards.org/cgi-bin/carddisp.pl?gene=EDN1
TNFSF11	TNF Superfamily Member 11	Protein Coding	O14788	58	GC13P042562	32.277458190918	https://www.genecards.org/cgi-bin/carddisp.pl?gene=TNFSF11
STAT5A	Signal Transducer And Activator Of Transcription 5A	Protein Coding	P42229	56	GC17P042287	32.2551612854004	https://www.genecards.org/cgi-bin/carddisp.pl?gene=STAT5A
TXN	Thioredoxin	Protein Coding	P10599	54	GC09M110243	32.2012023925781	https://www.genecards.org/cgi-bin/carddisp.pl?gene=TXN
ELAVL1	ELAV Like RNA Binding Protein 1	Protein Coding	Q15717	50	GC19M007958	31.8917961120605	https://www.genecards.org/cgi-bin/carddisp.pl?gene=ELAVL1
BDNF	Brain Derived Neurotrophic Factor	Protein Coding	P23560	58	GC11M027654	31.8221626281738	https://www.genecards.org/cgi-bin/carddisp.pl?gene=BDNF
S100A4	S100 Calcium Binding Protein A4	Protein Coding	P26447	53	GC01M153543	31.7697677612305	https://www.genecards.org/cgi-bin/carddisp.pl?gene=S100A4
DDB2	Damage Specific DNA Binding Protein 2	Protein Coding	Q92466	54	GC11P047423	31.6664142608643	https://www.genecards.org/cgi-bin/carddisp.pl?gene=DDB2
RUNX3	RUNX Family Transcription Factor 3	Protein Coding	Q13761	51	GC01M024899	31.6376113891602	https://www.genecards.org/cgi-bin/carddisp.pl?gene=RUNX3
GRP	Gastrin Releasing Peptide	Protein Coding	P07492	49	GC18P059220	31.6288471221924	https://www.genecards.org/cgi-bin/carddisp.pl?gene=GRP
CASP7	Caspase 7	Protein Coding	P55210	57	GC10P113679	31.6252899169922	https://www.genecards.org/cgi-bin/carddisp.pl?gene=CASP7
NOTCH3	Notch Receptor 3	Protein Coding	Q9UM47	60	GC19M015159	31.5043315887451	https://www.genecards.org/cgi-bin/carddisp.pl?gene=NOTCH3
LOC110806263	TERT 5' Regulatory Region	Functional Element		9	GC05P001294	31.4841537475586	https://www.genecards.org/cgi-bin/carddisp.pl?gene=LOC110806263
SNHG6	Small Nucleolar RNA Host Gene 6	RNA Gene		25	GC08M066921	31.2928333282471	https://www.genecards.org/cgi-bin/carddisp.pl?gene=SNHG6
BECN1	Beclin 1	Protein Coding	Q14457	55	GC17M042810	31.2840518951416	https://www.genecards.org/cgi-bin/carddisp.pl?gene=BECN1
BID	BH3 Interacting Domain Death Agonist	Protein Coding	P55957	54	GC22M017734	31.2230186462402	https://www.genecards.org/cgi-bin/carddisp.pl?gene=BID
EIF4E	Eukaryotic Translation Initiation Factor 4E	Protein Coding	P06730	58	GC04M098879	31.213565826416	https://www.genecards.org/cgi-bin/carddisp.pl?gene=EIF4E
CA9	Carbonic Anhydrase 9	Protein Coding	Q16790	55	GC09P035673	31.2004222869873	https://www.genecards.org/cgi-bin/carddisp.pl?gene=CA9
CTSB	Cathepsin B	Protein Coding	P07858	60	GC08M011842	31.1900291442871	https://www.genecards.org/cgi-bin/carddisp.pl?gene=CTSB
TFRC	Transferrin Receptor	Protein Coding	P02786	59	GC03M196259	31.1635551452637	https://www.genecards.org/cgi-bin/carddisp.pl?gene=TFRC
CASC11	Cancer Susceptibility 11	RNA Gene		22	GC08M135385	31.1565494537354	https://www.genecards.org/cgi-bin/carddisp.pl?gene=CASC11
BSG	Basigin (Ok Blood Group)	Protein Coding	P35613	53	GC19P000571	31.1392593383789	https://www.genecards.org/cgi-bin/carddisp.pl?gene=BSG
TUBB	Tubulin Beta Class I	Protein Coding	P07437	58	GC06P125470	31.1342716217041	https://www.genecards.org/cgi-bin/carddisp.pl?gene=TUBB
NRP1	Neuropilin 1	Protein Coding	O14786	56	GC10M033177	31.133279800415	https://www.genecards.org/cgi-bin/carddisp.pl?gene=NRP1
GAPDH	Glyceraldehyde-3-Phosphate Dehydrogenase	Protein Coding	P04406	59	GC12P035940	31.0999279022217	https://www.genecards.org/cgi-bin/carddisp.pl?gene=GAPDH
IL3	Interleukin 3	Protein Coding	P08700	54	GC05P132060	31.0858993530273	https://www.genecards.org/cgi-bin/carddisp.pl?gene=IL3
POU5F1	POU Class 5 Homeobox 1	Protein Coding	Q01860	55	GC06M090691	31.0127735137939	https://www.genecards.org/cgi-bin/carddisp.pl?gene=POU5F1
LINC02605	Long Intergenic Non-Protein Coding RNA 2605	RNA Gene		19	GC08P078838	30.9258079528809	https://www.genecards.org/cgi-bin/carddisp.pl?gene=LINC02605
TEK	TEK Receptor Tyrosine Kinase	Protein Coding	Q02763	60	GC09P027109	30.9195117950439	https://www.genecards.org/cgi-bin/carddisp.pl?gene=TEK
MYCN	MYCN Proto-Oncogene, BHLH Transcription Factor	Protein Coding	P04198	56	GC02P015964	30.8768539428711	https://www.genecards.org/cgi-bin/carddisp.pl?gene=MYCN
CCND3	Cyclin D3	Protein Coding	P30281	54	GC06M041934	30.8714141845703	https://www.genecards.org/cgi-bin/carddisp.pl?gene=CCND3
XRCC6	X-Ray Repair Cross Complementing 6	Protein Coding	P12956	54	GC22P065264	30.7405738830566	https://www.genecards.org/cgi-bin/carddisp.pl?gene=XRCC6
CDC42	Cell Division Cycle 42	Protein Coding	P60953	59	GC01P022052	30.6279926300049	https://www.genecards.org/cgi-bin/carddisp.pl?gene=CDC42
FOXP3	Forkhead Box P3	Protein Coding	Q9BZS1	56	GC0XM049250	30.5880889892578	https://www.genecards.org/cgi-bin/carddisp.pl?gene=FOXP3
XRCC5	X-Ray Repair Cross Complementing 5	Protein Coding	P13010	53	GC02P216107	30.5181293487549	https://www.genecards.org/cgi-bin/carddisp.pl?gene=XRCC5
ITGA6	Integrin Subunit Alpha 6	Protein Coding	P23229	58	GC02P172427	30.2811088562012	https://www.genecards.org/cgi-bin/carddisp.pl?gene=ITGA6
MIR130B	MicroRNA 130b	RNA Gene		25	GC22P069315	30.1888408660889	https://www.genecards.org/cgi-bin/carddisp.pl?gene=MIR130B
TNFRSF11B	TNF Receptor Superfamily Member 11b	Protein Coding	O00300	55	GC08M118923	30.1753082275391	https://www.genecards.org/cgi-bin/carddisp.pl?gene=TNFRSF11B
DUSP1	Dual Specificity Phosphatase 1	Protein Coding	P28562	54	GC05M172768	30.1177291870117	https://www.genecards.org/cgi-bin/carddisp.pl?gene=DUSP1
MAPK10	Mitogen-Activated Protein Kinase 10	Protein Coding	P53779	55	GC04M085990	30.1167736053467	https://www.genecards.org/cgi-bin/carddisp.pl?gene=MAPK10
ANXA1	Annexin A1	Protein Coding	P04083	55	GC09P073151	30.0489330291748	https://www.genecards.org/cgi-bin/carddisp.pl?gene=ANXA1
IKBKB	Inhibitor Of Nuclear Factor Kappa B Kinase Subunit Beta	Protein Coding	O14920	62	GC08P042271	30.0199851989746	https://www.genecards.org/cgi-bin/carddisp.pl?gene=IKBKB
ITGB3	Integrin Subunit Beta 3	Protein Coding	P05106	61	GC17P101809	29.9832000732422	https://www.genecards.org/cgi-bin/carddisp.pl?gene=ITGB3
TSG101	Tumor Susceptibility 101	Protein Coding	Q99816	52	GC11M018468	29.9482879638672	https://www.genecards.org/cgi-bin/carddisp.pl?gene=TSG101
TFAP2A	Transcription Factor AP-2 Alpha	Protein Coding	P05549	56	GC06M010393	29.9212951660156	https://www.genecards.org/cgi-bin/carddisp.pl?gene=TFAP2A
GJA1	Gap Junction Protein Alpha 1	Protein Coding	P17302	59	GC06P126877	29.9203071594238	https://www.genecards.org/cgi-bin/carddisp.pl?gene=GJA1
FLT3	Fms Related Receptor Tyrosine Kinase 3	Protein Coding	P36888	61	GC13M028003	29.8600635528564	https://www.genecards.org/cgi-bin/carddisp.pl?gene=FLT3
RPSA	Ribosomal Protein SA	Protein Coding	P08865	55	GC03P039406	29.8262710571289	https://www.genecards.org/cgi-bin/carddisp.pl?gene=RPSA
GADD45A	Growth Arrest And DNA Damage Inducible Alpha	Protein Coding	P24522	52	GC01P067685	29.8173522949219	https://www.genecards.org/cgi-bin/carddisp.pl?gene=GADD45A
F3	Coagulation Factor III, Tissue Factor	Protein Coding	P13726	54	GC01M094825	29.7695045471191	https://www.genecards.org/cgi-bin/carddisp.pl?gene=F3
SHH	Sonic Hedgehog Signaling Molecule	Protein Coding	Q15465	59	GC07M155799	29.766565322876	https://www.genecards.org/cgi-bin/carddisp.pl?gene=SHH
EZR	Ezrin	Protein Coding	P15311	54	GC06M158765	29.6392421722412	https://www.genecards.org/cgi-bin/carddisp.pl?gene=EZR
CYP3A5	Cytochrome P450 Family 3 Subfamily A Member 5	Protein Coding	P20815	54	GC07M099648	29.5267524719238	https://www.genecards.org/cgi-bin/carddisp.pl?gene=CYP3A5
EGR1	Early Growth Response 1	Protein Coding	P18146	53	GC05P138465	29.5198822021484	https://www.genecards.org/cgi-bin/carddisp.pl?gene=EGR1
CLU	Clusterin	Protein Coding	P10909	56	GC08M027596	29.4994258880615	https://www.genecards.org/cgi-bin/carddisp.pl?gene=CLU
MPO	Myeloperoxidase	Protein Coding	P05164	61	GC17M058269	29.4877738952637	https://www.genecards.org/cgi-bin/carddisp.pl?gene=MPO
MTA1	Metastasis Associated 1	Protein Coding	Q13330	50	GC14P105419	29.4858589172363	https://www.genecards.org/cgi-bin/carddisp.pl?gene=MTA1
HMOX1	Heme Oxygenase 1	Protein Coding	P09601	61	GC22P035380	29.4820537567139	https://www.genecards.org/cgi-bin/carddisp.pl?gene=HMOX1
PPARA	Peroxisome Proliferator Activated Receptor Alpha	Protein Coding	Q07869	53	GC22P046150	29.3437881469727	https://www.genecards.org/cgi-bin/carddisp.pl?gene=PPARA
LGALS1	Galectin 1	Protein Coding	P09382	51	GC22P037675	29.3064956665039	https://www.genecards.org/cgi-bin/carddisp.pl?gene=LGALS1
CD24	CD24 Molecule	Protein Coding	P25063	43	GC06M106969	29.2612552642822	https://www.genecards.org/cgi-bin/carddisp.pl?gene=CD24
MIR181C	MicroRNA 181c	RNA Gene		26	GC19P102517	29.1753540039063	https://www.genecards.org/cgi-bin/carddisp.pl?gene=MIR181C
IL2RA	Interleukin 2 Receptor Subunit Alpha	Protein Coding	P01589	59	GC10M006010	29.1644401550293	https://www.genecards.org/cgi-bin/carddisp.pl?gene=IL2RA
CHUK	Component Of Inhibitor Of Nuclear Factor Kappa B Kinase Complex	Protein Coding	O15111	58	GC10M100365	29.1256465911865	https://www.genecards.org/cgi-bin/carddisp.pl?gene=CHUK
HBEGF	Heparin Binding EGF Like Growth Factor	Protein Coding	Q99075	52	GC05M140332	28.9347991943359	https://www.genecards.org/cgi-bin/carddisp.pl?gene=HBEGF
MIR197	MicroRNA 197	RNA Gene		25	GC01P109598	28.9082794189453	https://www.genecards.org/cgi-bin/carddisp.pl?gene=MIR197
FADD	Fas Associated Via Death Domain	Protein Coding	Q13158	54	GC11P070203	28.88987159729	https://www.genecards.org/cgi-bin/carddisp.pl?gene=FADD
ITGAV	Integrin Subunit Alpha V	Protein Coding	P06756	56	GC02P186589	28.8849697113037	https://www.genecards.org/cgi-bin/carddisp.pl?gene=ITGAV
CDC25A	Cell Division Cycle 25A	Protein Coding	P30304	56	GC03M048283	28.8653087615967	https://www.genecards.org/cgi-bin/carddisp.pl?gene=CDC25A
FOLH1	Folate Hydrolase 1	Protein Coding	Q04609	56	GC11M120871	28.861686706543	https://www.genecards.org/cgi-bin/carddisp.pl?gene=FOLH1
CTNND1	Catenin Delta 1	Protein Coding	O60716	53	GC11P058548	28.8532028198242	https://www.genecards.org/cgi-bin/carddisp.pl?gene=CTNND1
STMN1	Stathmin 1	Protein Coding	P16949	53	GC01M025884	28.8344650268555	https://www.genecards.org/cgi-bin/carddisp.pl?gene=STMN1
HMGA2	High Mobility Group AT-Hook 2	Protein Coding	P52926	51	GC12P065824	28.8284111022949	https://www.genecards.org/cgi-bin/carddisp.pl?gene=HMGA2
TP53TG1	TP53 Target 1	RNA Gene		28	GC07M087325	28.6702442169189	https://www.genecards.org/cgi-bin/carddisp.pl?gene=TP53TG1
BIRC3	Baculoviral IAP Repeat Containing 3	Protein Coding	Q13489	54	GC11P102317	28.6215229034424	https://www.genecards.org/cgi-bin/carddisp.pl?gene=BIRC3
GPX1	Glutathione Peroxidase 1	Protein Coding	P07203	51	GC03M053491	28.5596160888672	https://www.genecards.org/cgi-bin/carddisp.pl?gene=GPX1
CAT	Catalase	Protein Coding	P04040	60	GC11P034460	28.549560546875	https://www.genecards.org/cgi-bin/carddisp.pl?gene=CAT
AURKB	Aurora Kinase B	Protein Coding	Q96GD4	60	GC17M017018	28.5087814331055	https://www.genecards.org/cgi-bin/carddisp.pl?gene=AURKB
KLF4	KLF Transcription Factor 4	Protein Coding	O43474	55	GC09M107484	28.5073356628418	https://www.genecards.org/cgi-bin/carddisp.pl?gene=KLF4
EPO	Erythropoietin	Protein Coding	P01588	51	GC07P100720	28.4732856750488	https://www.genecards.org/cgi-bin/carddisp.pl?gene=EPO
HK2	Hexokinase 2	Protein Coding	P52789	55	GC02P074887	28.4600315093994	https://www.genecards.org/cgi-bin/carddisp.pl?gene=HK2
H2AX	H2A.X Variant Histone	Protein Coding	P16104	53	GC11M122310	28.4294586181641	https://www.genecards.org/cgi-bin/carddisp.pl?gene=H2AX
STS	Steroid Sulfatase	Protein Coding	P08842	55	GC0XP007146	28.3862953186035	https://www.genecards.org/cgi-bin/carddisp.pl?gene=STS
MIF	Macrophage Migration Inhibitory Factor	Protein Coding	P14174	56	GC22P023894	28.3474769592285	https://www.genecards.org/cgi-bin/carddisp.pl?gene=MIF
NOTCH2	Notch Receptor 2	Protein Coding	Q04721	60	GC01M119911	28.3379535675049	https://www.genecards.org/cgi-bin/carddisp.pl?gene=NOTCH2
KEAP1	Kelch Like ECH Associated Protein 1	Protein Coding	Q14145	56	GC19M010486	28.2758407592773	https://www.genecards.org/cgi-bin/carddisp.pl?gene=KEAP1
MDM4	MDM4 Regulator Of P53	Protein Coding	O15151	55	GC01P204516	28.2732372283936	https://www.genecards.org/cgi-bin/carddisp.pl?gene=MDM4
DELEC1	Deleted In Esophageal Cancer 1	RNA Gene	Q9P2X7	31	GC09P123203	28.2707748413086	https://www.genecards.org/cgi-bin/carddisp.pl?gene=DELEC1
MMP11	Matrix Metallopeptidase 11	Protein Coding	P24347	52	GC22P023768	28.244556427002	https://www.genecards.org/cgi-bin/carddisp.pl?gene=MMP11
CCNG1	Cyclin G1	Protein Coding	P51959	49	GC05P163446	28.230806350708	https://www.genecards.org/cgi-bin/carddisp.pl?gene=CCNG1
SLC19A1	Solute Carrier Family 19 Member 1	Protein Coding	P41440	55	GC21M045493	28.2203216552734	https://www.genecards.org/cgi-bin/carddisp.pl?gene=SLC19A1
DIABLO	Diablo IAP-Binding Mitochondrial Protein	Protein Coding	Q9NR28	55	GC12M123436	28.1265068054199	https://www.genecards.org/cgi-bin/carddisp.pl?gene=DIABLO
DKK1	Dickkopf WNT Signaling Pathway Inhibitor 1	Protein Coding	O94907	52	GC10P052314	28.1103935241699	https://www.genecards.org/cgi-bin/carddisp.pl?gene=DKK1
PRKAA1	Protein Kinase AMP-Activated Catalytic Subunit Alpha 1	Protein Coding	Q13131	55	GC05M040759	28.0834980010986	https://www.genecards.org/cgi-bin/carddisp.pl?gene=PRKAA1
MME	Membrane Metalloendopeptidase	Protein Coding	P08473	58	GC03P155024	28.0811710357666	https://www.genecards.org/cgi-bin/carddisp.pl?gene=MME
TNFRSF1A	TNF Receptor Superfamily Member 1A	Protein Coding	P19438	58	GC12M006328	27.8729419708252	https://www.genecards.org/cgi-bin/carddisp.pl?gene=TNFRSF1A
KITLG	KIT Ligand	Protein Coding	P21583	55	GC12M088492	27.857852935791	https://www.genecards.org/cgi-bin/carddisp.pl?gene=KITLG
UHRF1	Ubiquitin Like With PHD And Ring Finger Domains 1	Protein Coding	Q96T88	48	GC19P102040	27.8232650756836	https://www.genecards.org/cgi-bin/carddisp.pl?gene=UHRF1
LOX	Lysyl Oxidase	Protein Coding	P28300	56	GC05M122063	27.6571102142334	https://www.genecards.org/cgi-bin/carddisp.pl?gene=LOX
CEBPA	CCAAT Enhancer Binding Protein Alpha	Protein Coding	P49715	54	GC19M033299	27.4550895690918	https://www.genecards.org/cgi-bin/carddisp.pl?gene=CEBPA
PROM1	Prominin 1	Protein Coding	O43490	55	GC04M015965	27.4236106872559	https://www.genecards.org/cgi-bin/carddisp.pl?gene=PROM1
ABCC4	ATP Binding Cassette Subfamily C Member 4 (PEL Blood Group)	Protein Coding	O15439	53	GC13M095019	27.3751182556152	https://www.genecards.org/cgi-bin/carddisp.pl?gene=ABCC4
EPHB4	EPH Receptor B4	Protein Coding	P54760	62	GC07M105015	27.2607593536377	https://www.genecards.org/cgi-bin/carddisp.pl?gene=EPHB4
AFP	Alpha Fetoprotein	Protein Coding	P02771	56	GC04P073431	27.1109943389893	https://www.genecards.org/cgi-bin/carddisp.pl?gene=AFP
MIR495	MicroRNA 495	RNA Gene		23	GC14P115620	27.0982913970947	https://www.genecards.org/cgi-bin/carddisp.pl?gene=MIR495
CDC25C	Cell Division Cycle 25C	Protein Coding	P30307	56	GC05M138285	26.9666728973389	https://www.genecards.org/cgi-bin/carddisp.pl?gene=CDC25C
PTK2B	Protein Tyrosine Kinase 2 Beta	Protein Coding	Q14289	57	GC08P027311	26.9135265350342	https://www.genecards.org/cgi-bin/carddisp.pl?gene=PTK2B
MYB	MYB Proto-Oncogene, Transcription Factor	Protein Coding	P10242	56	GC06P135181	26.9061698913574	https://www.genecards.org/cgi-bin/carddisp.pl?gene=MYB
ITGA2	Integrin Subunit Alpha 2	Protein Coding	P17301	54	GC05P052989	26.8990287780762	https://www.genecards.org/cgi-bin/carddisp.pl?gene=ITGA2
PPARGC1A	PPARG Coactivator 1 Alpha	Protein Coding	Q9UBK2	55	GC04M023755	26.8989562988281	https://www.genecards.org/cgi-bin/carddisp.pl?gene=PPARGC1A
WNT1	Wnt Family Member 1	Protein Coding	P04628	56	GC12P051341	26.8769111633301	https://www.genecards.org/cgi-bin/carddisp.pl?gene=WNT1
TGM2	Transglutaminase 2	Protein Coding	P21980	56	GC20M038127	26.8668518066406	https://www.genecards.org/cgi-bin/carddisp.pl?gene=TGM2
FGF4	Fibroblast Growth Factor 4	Protein Coding	P08620	52	GC11M121396	26.8357467651367	https://www.genecards.org/cgi-bin/carddisp.pl?gene=FGF4
EPAS1	Endothelial PAS Domain Protein 1	Protein Coding	Q99814	59	GC02P046293	26.8134021759033	https://www.genecards.org/cgi-bin/carddisp.pl?gene=EPAS1
SNHG14	Small Nucleolar RNA Host Gene 14	RNA Gene		24	GC15P147532	26.6597099304199	https://www.genecards.org/cgi-bin/carddisp.pl?gene=SNHG14
FEN1	Flap Structure-Specific Endonuclease 1	Protein Coding	P39748	55	GC11P063281	26.6490783691406	https://www.genecards.org/cgi-bin/carddisp.pl?gene=FEN1
EPHX1	Epoxide Hydrolase 1	Protein Coding	P07099	54	GC01P225810	26.5816917419434	https://www.genecards.org/cgi-bin/carddisp.pl?gene=EPHX1
ENO2	Enolase 2	Protein Coding	P09104	56	GC12P006913	26.5439720153809	https://www.genecards.org/cgi-bin/carddisp.pl?gene=ENO2
ACE	Angiotensin I Converting Enzyme	Protein Coding	P12821	60	GC17P063477	26.5032482147217	https://www.genecards.org/cgi-bin/carddisp.pl?gene=ACE
NTRK2	Neurotrophic Receptor Tyrosine Kinase 2	Protein Coding	Q16620	62	GC09P084668	26.4920215606689	https://www.genecards.org/cgi-bin/carddisp.pl?gene=NTRK2
AKR1C3	Aldo-Keto Reductase Family 1 Member C3	Protein Coding	P42330	54	GC10P005035	26.4844779968262	https://www.genecards.org/cgi-bin/carddisp.pl?gene=AKR1C3
SNORD15A	Small Nucleolar RNA, C/D Box 15A	RNA Gene		23	GC11P075400	26.4388732910156	https://www.genecards.org/cgi-bin/carddisp.pl?gene=SNORD15A
SFRP1	Secreted Frizzled Related Protein 1	Protein Coding	Q8N474	52	GC08M041262	26.3550300598145	https://www.genecards.org/cgi-bin/carddisp.pl?gene=SFRP1
MTDH	Metadherin	Protein Coding	Q86UE4	49	GC08P097644	26.3075370788574	https://www.genecards.org/cgi-bin/carddisp.pl?gene=MTDH
CDX2	Caudal Type Homeobox 2	Protein Coding	Q99626	50	GC13M027962	26.2760334014893	https://www.genecards.org/cgi-bin/carddisp.pl?gene=CDX2
ITGA3	Integrin Subunit Alpha 3	Protein Coding	P26006	56	GC17P050055	26.2219276428223	https://www.genecards.org/cgi-bin/carddisp.pl?gene=ITGA3
MAPT	Microtubule Associated Protein Tau	Protein Coding	P10636	58	GC17P045894	26.2137546539307	https://www.genecards.org/cgi-bin/carddisp.pl?gene=MAPT
EMSLR	E2F1 MRNA Stabilizing LncRNA	RNA Gene		19	GC07P105158	26.1547203063965	https://www.genecards.org/cgi-bin/carddisp.pl?gene=EMSLR
CFTR	CF Transmembrane Conductance Regulator	Protein Coding	P13569	60	GC07P117287	26.0993423461914	https://www.genecards.org/cgi-bin/carddisp.pl?gene=CFTR
PRDX1	Peroxiredoxin 1	Protein Coding	Q06830	57	GC01M045717	26.0982799530029	https://www.genecards.org/cgi-bin/carddisp.pl?gene=PRDX1
KDM6A	Lysine Demethylase 6A	Protein Coding	O15550	56	GC0XP044873	25.8922538757324	https://www.genecards.org/cgi-bin/carddisp.pl?gene=KDM6A
EIF2AK3	Eukaryotic Translation Initiation Factor 2 Alpha Kinase 3	Protein Coding	Q9NZJ5	58	GC02M088556	25.8107452392578	https://www.genecards.org/cgi-bin/carddisp.pl?gene=EIF2AK3
HLA-G	Major Histocompatibility Complex, Class I, G	Protein Coding	P17693	53	GC06P125439	25.8093242645264	https://www.genecards.org/cgi-bin/carddisp.pl?gene=HLA-G
PSG2	Pregnancy Specific Beta-1-Glycoprotein 2	Protein Coding	P11465	42	GC19M043064	25.6855545043945	https://www.genecards.org/cgi-bin/carddisp.pl?gene=PSG2
TJP1	Tight Junction Protein 1	Protein Coding	Q07157	53	GC15M029699	25.6104583740234	https://www.genecards.org/cgi-bin/carddisp.pl?gene=TJP1
SPHK1	Sphingosine Kinase 1	Protein Coding	Q9NYA1	54	GC17P076376	25.6077613830566	https://www.genecards.org/cgi-bin/carddisp.pl?gene=SPHK1
ABCB4	ATP Binding Cassette Subfamily B Member 4	Protein Coding	P21439	55	GC07M087365	25.484130859375	https://www.genecards.org/cgi-bin/carddisp.pl?gene=ABCB4
HMGCR	3-Hydroxy-3-Methylglutaryl-CoA Reductase	Protein Coding	P04035	56	GC05P075336	25.4829406738281	https://www.genecards.org/cgi-bin/carddisp.pl?gene=HMGCR
EPHA3	EPH Receptor A3	Protein Coding	P29320	55	GC03P089077	25.4205436706543	https://www.genecards.org/cgi-bin/carddisp.pl?gene=EPHA3
NR3C2	Nuclear Receptor Subfamily 3 Group C Member 2	Protein Coding	P08235	55	GC04M148078	25.3119564056396	https://www.genecards.org/cgi-bin/carddisp.pl?gene=NR3C2
IL11	Interleukin 11	Protein Coding	P20809	49	GC19M055364	25.263822555542	https://www.genecards.org/cgi-bin/carddisp.pl?gene=IL11
WEE1	WEE1 G2 Checkpoint Kinase	Protein Coding	P30291	56	GC11P009573	25.2412014007568	https://www.genecards.org/cgi-bin/carddisp.pl?gene=WEE1
ADAMTS9-AS2	ADAMTS9 Antisense RNA 2	RNA Gene		25	GC03P064671	25.2312335968018	https://www.genecards.org/cgi-bin/carddisp.pl?gene=ADAMTS9-AS2
BICDL3P	BICD Family Like 3, Pseudogene	RNA Gene		23	GC07P084592	25.1410522460938	https://www.genecards.org/cgi-bin/carddisp.pl?gene=BICDL3P
CCN1	Cellular Communication Network Factor 1	Protein Coding	O00622	49	GC01P085585	25.0542907714844	https://www.genecards.org/cgi-bin/carddisp.pl?gene=CCN1
RACK1	Receptor For Activated C Kinase 1	Protein Coding	P63244	52	GC05M182515	25.0400314331055	https://www.genecards.org/cgi-bin/carddisp.pl?gene=RACK1
NR1I2	Nuclear Receptor Subfamily 1 Group I Member 2	Protein Coding	O75469	51	GC03P119780	25.021448135376	https://www.genecards.org/cgi-bin/carddisp.pl?gene=NR1I2
RUNX2	RUNX Family Transcription Factor 2	Protein Coding	Q13950	55	GC06P125726	24.9633102416992	https://www.genecards.org/cgi-bin/carddisp.pl?gene=RUNX2
BIRC2	Baculoviral IAP Repeat Containing 2	Protein Coding	Q13490	56	GC11P102347	24.9196739196777	https://www.genecards.org/cgi-bin/carddisp.pl?gene=BIRC2
SYP	Synaptophysin	Protein Coding	P08247	55	GC0XM049187	24.8938636779785	https://www.genecards.org/cgi-bin/carddisp.pl?gene=SYP
PLAT	Plasminogen Activator, Tissue Type	Protein Coding	P00750	57	GC08M042174	24.8440341949463	https://www.genecards.org/cgi-bin/carddisp.pl?gene=PLAT
HSP90AB1	Heat Shock Protein 90 Alpha Family Class B Member 1	Protein Coding	P08238	57	GC06P044246	24.8358612060547	https://www.genecards.org/cgi-bin/carddisp.pl?gene=HSP90AB1
ATF3	Activating Transcription Factor 3	Protein Coding	P18847	53	GC01P212565	24.6554050445557	https://www.genecards.org/cgi-bin/carddisp.pl?gene=ATF3
TG	Thyroglobulin	Protein Coding	P01266	52	GC08P132866	24.6171398162842	https://www.genecards.org/cgi-bin/carddisp.pl?gene=TG
MIR186	MicroRNA 186	RNA Gene		27	GC01M071067	24.5785694122314	https://www.genecards.org/cgi-bin/carddisp.pl?gene=MIR186
CTBP1	C-Terminal Binding Protein 1	Protein Coding	Q13363	56	GC04M001211	24.3065376281738	https://www.genecards.org/cgi-bin/carddisp.pl?gene=CTBP1
MAPK9	Mitogen-Activated Protein Kinase 9	Protein Coding	P45984	56	GC05M180292	24.2412052154541	https://www.genecards.org/cgi-bin/carddisp.pl?gene=MAPK9
GLO1	Glyoxalase I	Protein Coding	Q04760	54	GC06M090895	24.2066707611084	https://www.genecards.org/cgi-bin/carddisp.pl?gene=GLO1
CD40	CD40 Molecule	Protein Coding	P25942	59	GC20P046118	24.2057609558105	https://www.genecards.org/cgi-bin/carddisp.pl?gene=CD40
CASP2	Caspase 2	Protein Coding	P42575	55	GC07P155720	24.1415939331055	https://www.genecards.org/cgi-bin/carddisp.pl?gene=CASP2
HSF1	Heat Shock Transcription Factor 1	Protein Coding	Q00613	56	GC08P144291	24.097749710083	https://www.genecards.org/cgi-bin/carddisp.pl?gene=HSF1
RHOB	Ras Homolog Family Member B	Protein Coding	P62745	52	GC02P020447	24.0568542480469	https://www.genecards.org/cgi-bin/carddisp.pl?gene=RHOB
HDAC6	Histone Deacetylase 6	Protein Coding	Q9UBN7	62	GC0XP048801	24.0454177856445	https://www.genecards.org/cgi-bin/carddisp.pl?gene=HDAC6
DPP4	Dipeptidyl Peptidase 4	Protein Coding	P27487	58	GC02M161992	23.9729309082031	https://www.genecards.org/cgi-bin/carddisp.pl?gene=DPP4
EHMT2	Euchromatic Histone Lysine Methyltransferase 2	Protein Coding	Q96KQ7	55	GC06M031879	23.9348430633545	https://www.genecards.org/cgi-bin/carddisp.pl?gene=EHMT2
PTGS1	Prostaglandin-Endoperoxide Synthase 1	Protein Coding	P23219	55	GC09P122370	23.8074035644531	https://www.genecards.org/cgi-bin/carddisp.pl?gene=PTGS1
PCBP2-OT1	PCBP2 Overlapping Transcript 1	RNA Gene		15	GC12P053464	23.665111541748	https://www.genecards.org/cgi-bin/carddisp.pl?gene=PCBP2-OT1
IGFBP7	Insulin Like Growth Factor Binding Protein 7	Protein Coding	Q16270	54	GC04M057030	23.6422214508057	https://www.genecards.org/cgi-bin/carddisp.pl?gene=IGFBP7
SFN	Stratifin	Protein Coding	P31947	54	GC01P034686	23.5896186828613	https://www.genecards.org/cgi-bin/carddisp.pl?gene=SFN
MYLK	Myosin Light Chain Kinase	Protein Coding	Q15746	60	GC03M123610	23.5681400299072	https://www.genecards.org/cgi-bin/carddisp.pl?gene=MYLK
PTPN3	Protein Tyrosine Phosphatase Non-Receptor Type 3	Protein Coding	P26045	51	GC09M109375	23.5598907470703	https://www.genecards.org/cgi-bin/carddisp.pl?gene=PTPN3
CALCA	Calcitonin Related Polypeptide Alpha	Protein Coding	P06881	52	GC11M014966	23.5357322692871	https://www.genecards.org/cgi-bin/carddisp.pl?gene=CALCA
PLK2	Polo Like Kinase 2	Protein Coding	Q9NYY3	49	GC05M058453	23.5341815948486	https://www.genecards.org/cgi-bin/carddisp.pl?gene=PLK2
ALOX5	Arachidonate 5-Lipoxygenase	Protein Coding	P09917	57	GC10P045374	23.4531536102295	https://www.genecards.org/cgi-bin/carddisp.pl?gene=ALOX5
EPOR	Erythropoietin Receptor	Protein Coding	P19235	57	GC19M011377	23.3913822174072	https://www.genecards.org/cgi-bin/carddisp.pl?gene=EPOR
MIR489	MicroRNA 489	RNA Gene		23	GC07M093483	23.2462158203125	https://www.genecards.org/cgi-bin/carddisp.pl?gene=MIR489
CUL3	Cullin 3	Protein Coding	Q13618	57	GC02M224470	23.2354068756104	https://www.genecards.org/cgi-bin/carddisp.pl?gene=CUL3
APAF1	Apoptotic Peptidase Activating Factor 1	Protein Coding	O14727	56	GC12P098645	23.2025318145752	https://www.genecards.org/cgi-bin/carddisp.pl?gene=APAF1
UGCG	UDP-Glucose Ceramide Glucosyltransferase	Protein Coding	Q16739	52	GC09P111896	23.1573371887207	https://www.genecards.org/cgi-bin/carddisp.pl?gene=UGCG
ABCC5	ATP Binding Cassette Subfamily C Member 5	Protein Coding	O15440	52	GC03M183919	23.1292037963867	https://www.genecards.org/cgi-bin/carddisp.pl?gene=ABCC5
DCK	Deoxycytidine Kinase	Protein Coding	P27707	52	GC04P070992	23.118185043335	https://www.genecards.org/cgi-bin/carddisp.pl?gene=DCK
HSPD1	Heat Shock Protein Family D (Hsp60) Member 1	Protein Coding	P10809	57	GC02M197486	23.06272315979	https://www.genecards.org/cgi-bin/carddisp.pl?gene=HSPD1
HSP90B1	Heat Shock Protein 90 Beta Family Member 1	Protein Coding	P14625	55	GC12P103930	23.0420188903809	https://www.genecards.org/cgi-bin/carddisp.pl?gene=HSP90B1
MAD2L1	Mitotic Arrest Deficient 2 Like 1	Protein Coding	Q13257	52	GC04M120055	22.949390411377	https://www.genecards.org/cgi-bin/carddisp.pl?gene=MAD2L1
LINC00963	Long Intergenic Non-Protein Coding RNA 963	RNA Gene		22	GC09P139391	22.9315891265869	https://www.genecards.org/cgi-bin/carddisp.pl?gene=LINC00963
PON1	Paraoxonase 1	Protein Coding	P27169	56	GC07M095297	22.9282245635986	https://www.genecards.org/cgi-bin/carddisp.pl?gene=PON1
TYR	Tyrosinase	Protein Coding	P14679	57	GC11P089177	22.9205570220947	https://www.genecards.org/cgi-bin/carddisp.pl?gene=TYR
PECAM1	Platelet And Endothelial Cell Adhesion Molecule 1	Protein Coding	P16284	50	GC17M064319	22.9141483306885	https://www.genecards.org/cgi-bin/carddisp.pl?gene=PECAM1
NGF	Nerve Growth Factor	Protein Coding	P01138	60	GC01M115285	22.8753509521484	https://www.genecards.org/cgi-bin/carddisp.pl?gene=NGF
CD80	CD80 Molecule	Protein Coding	P33681	52	GC03M119524	22.8706684112549	https://www.genecards.org/cgi-bin/carddisp.pl?gene=CD80
BMP7	Bone Morphogenetic Protein 7	Protein Coding	P18075	55	GC20M057168	22.7801380157471	https://www.genecards.org/cgi-bin/carddisp.pl?gene=BMP7
CHKA	Choline Kinase Alpha	Protein Coding	P35790	52	GC11M068052	22.769983291626	https://www.genecards.org/cgi-bin/carddisp.pl?gene=CHKA
SERPINB2	Serpin Family B Member 2	Protein Coding	P05120	52	GC18P063871	22.7568073272705	https://www.genecards.org/cgi-bin/carddisp.pl?gene=SERPINB2
RELB	RELB Proto-Oncogene, NF-KB Subunit	Protein Coding	Q01201	54	GC19P103273	22.7318916320801	https://www.genecards.org/cgi-bin/carddisp.pl?gene=RELB
MIR7-1	MicroRNA 7-1	RNA Gene		23	GC09M106944	22.6894721984863	https://www.genecards.org/cgi-bin/carddisp.pl?gene=MIR7-1
MIR129-1	MicroRNA 129-1	RNA Gene		23	GC07P128207	22.5340194702148	https://www.genecards.org/cgi-bin/carddisp.pl?gene=MIR129-1
DMTF1	Cyclin D Binding Myb Like Transcription Factor 1	Protein Coding	Q9Y222	43	GC07P087171	22.3578205108643	https://www.genecards.org/cgi-bin/carddisp.pl?gene=DMTF1
NOTCH4	Notch Receptor 4	Protein Coding	Q99466	55	GC06M090776	22.2580699920654	https://www.genecards.org/cgi-bin/carddisp.pl?gene=NOTCH4
TNFRSF1B	TNF Receptor Superfamily Member 1B	Protein Coding	P20333	57	GC01P014314	22.223274230957	https://www.genecards.org/cgi-bin/carddisp.pl?gene=TNFRSF1B
RBX1	Ring-Box 1	Protein Coding	P62877	51	GC22P040951	22.2197723388672	https://www.genecards.org/cgi-bin/carddisp.pl?gene=RBX1
IFNB1	Interferon Beta 1	Protein Coding	P01574	52	GC09M021077	22.1875	https://www.genecards.org/cgi-bin/carddisp.pl?gene=IFNB1
NT5E	5'-Nucleotidase Ecto	Protein Coding	P21589	60	GC06P085449	22.1842422485352	https://www.genecards.org/cgi-bin/carddisp.pl?gene=NT5E
E2F3	E2F Transcription Factor 3	Protein Coding	O00716	50	GC06P020419	22.1832008361816	https://www.genecards.org/cgi-bin/carddisp.pl?gene=E2F3
MIR218-2	MicroRNA 218-2	RNA Gene		24	GC05M168768	22.1562576293945	https://www.genecards.org/cgi-bin/carddisp.pl?gene=MIR218-2
PRMT1	Protein Arginine Methyltransferase 1	Protein Coding	Q99873	56	GC19P049675	21.9881210327148	https://www.genecards.org/cgi-bin/carddisp.pl?gene=PRMT1
SLC5A5	Solute Carrier Family 5 Member 5	Protein Coding	Q92911	53	GC19P102640	21.9442234039307	https://www.genecards.org/cgi-bin/carddisp.pl?gene=SLC5A5
MIR452	MicroRNA 452	RNA Gene		23	GC0XM151959	21.9219608306885	https://www.genecards.org/cgi-bin/carddisp.pl?gene=MIR452
PAX8	Paired Box 8	Protein Coding	Q06710	53	GC02M113215	21.8474254608154	https://www.genecards.org/cgi-bin/carddisp.pl?gene=PAX8
MIR590	MicroRNA 590	RNA Gene		27	GC07P074191	21.8187980651855	https://www.genecards.org/cgi-bin/carddisp.pl?gene=MIR590
ABCB11	ATP Binding Cassette Subfamily B Member 11	Protein Coding	O95342	55	GC02M168922	21.8110256195068	https://www.genecards.org/cgi-bin/carddisp.pl?gene=ABCB11
GSTA1	Glutathione S-Transferase Alpha 1	Protein Coding	P08263	50	GC06M052791	21.7554416656494	https://www.genecards.org/cgi-bin/carddisp.pl?gene=GSTA1
IFNA2	Interferon Alpha 2	Protein Coding	P01563	52	GC09M021384	21.7264442443848	https://www.genecards.org/cgi-bin/carddisp.pl?gene=IFNA2
CDH5	Cadherin 5	Protein Coding	P33151	55	GC16P066366	21.6088581085205	https://www.genecards.org/cgi-bin/carddisp.pl?gene=CDH5
NCL	Nucleolin	Protein Coding	P19338	52	GC02M231453	21.5134868621826	https://www.genecards.org/cgi-bin/carddisp.pl?gene=NCL
DNAH8	Dynein Axonemal Heavy Chain 8	Protein Coding	Q96JB1	47	GC06P125656	21.4773387908936	https://www.genecards.org/cgi-bin/carddisp.pl?gene=DNAH8
PTPA	Protein Phosphatase 2 Phosphatase Activator	Protein Coding	Q15257	52	GC09P139365	21.3601722717285	https://www.genecards.org/cgi-bin/carddisp.pl?gene=PTPA
EIF2AK2	Eukaryotic Translation Initiation Factor 2 Alpha Kinase 2	Protein Coding	P19525	58	GC02M037099	21.3510990142822	https://www.genecards.org/cgi-bin/carddisp.pl?gene=EIF2AK2
SMO	Smoothened, Frizzled Class Receptor	Protein Coding	Q99835	60	GC07P135032	21.2883605957031	https://www.genecards.org/cgi-bin/carddisp.pl?gene=SMO
TLR9	Toll Like Receptor 9	Protein Coding	Q9NR96	54	GC03M053612	21.2467002868652	https://www.genecards.org/cgi-bin/carddisp.pl?gene=TLR9
UCHL1	Ubiquitin C-Terminal Hydrolase L1	Protein Coding	P09936	61	GC04P041256	21.2206916809082	https://www.genecards.org/cgi-bin/carddisp.pl?gene=UCHL1
PGR-AS1	PGR Antisense RNA 1	RNA Gene		16	GC11P101131	21.217077255249	https://www.genecards.org/cgi-bin/carddisp.pl?gene=PGR-AS1
HAGLROS	HAGLR Opposite Strand LncRNA	RNA Gene		21	GC02P176350	21.187931060791	https://www.genecards.org/cgi-bin/carddisp.pl?gene=HAGLROS
TXNRD2	Thioredoxin Reductase 2	Protein Coding	Q9NNW7	54	GC22M019876	21.1368141174316	https://www.genecards.org/cgi-bin/carddisp.pl?gene=TXNRD2
MAP2K3	Mitogen-Activated Protein Kinase Kinase 3	Protein Coding	P46734	56	GC17P100934	21.1005039215088	https://www.genecards.org/cgi-bin/carddisp.pl?gene=MAP2K3
RRM2	Ribonucleotide Reductase Regulatory Subunit M2	Protein Coding	P31350	56	GC02P010166	21.0450534820557	https://www.genecards.org/cgi-bin/carddisp.pl?gene=RRM2
ATF2	Activating Transcription Factor 2	Protein Coding	P15336	56	GC02M175072	21.0262298583984	https://www.genecards.org/cgi-bin/carddisp.pl?gene=ATF2
IL7	Interleukin 7	Protein Coding	P13232	52	GC08M078689	21.0028686523438	https://www.genecards.org/cgi-bin/carddisp.pl?gene=IL7
CEACAM3	CEA Cell Adhesion Molecule 3	Protein Coding	P40198	50	GC19P041796	20.9454555511475	https://www.genecards.org/cgi-bin/carddisp.pl?gene=CEACAM3
LPAR1	Lysophosphatidic Acid Receptor 1	Protein Coding	Q92633	55	GC09M110873	20.8411464691162	https://www.genecards.org/cgi-bin/carddisp.pl?gene=LPAR1
RBM38	RNA Binding Motif Protein 38	Protein Coding	Q9H0Z9	44	GC20P057391	20.7857360839844	https://www.genecards.org/cgi-bin/carddisp.pl?gene=RBM38
CSK	C-Terminal Src Kinase	Protein Coding	P41240	55	GC15P074782	20.7593383789063	https://www.genecards.org/cgi-bin/carddisp.pl?gene=CSK
NCAM1	Neural Cell Adhesion Molecule 1	Protein Coding	P13591	57	GC11P112961	20.7161560058594	https://www.genecards.org/cgi-bin/carddisp.pl?gene=NCAM1
PPARD	Peroxisome Proliferator Activated Receptor Delta	Protein Coding	Q03181	54	GC06P125613	20.6554489135742	https://www.genecards.org/cgi-bin/carddisp.pl?gene=PPARD
SELE	Selectin E	Protein Coding	P16581	52	GC01M169722	20.6312999725342	https://www.genecards.org/cgi-bin/carddisp.pl?gene=SELE
CYP2B6	Cytochrome P450 Family 2 Subfamily B Member 6	Protein Coding	P20813	54	GC19P040991	20.5053119659424	https://www.genecards.org/cgi-bin/carddisp.pl?gene=CYP2B6
PPP1R1B	Protein Phosphatase 1 Regulatory Inhibitor Subunit 1B	Protein Coding	Q9UD71	51	GC17P039626	20.4823246002197	https://www.genecards.org/cgi-bin/carddisp.pl?gene=PPP1R1B
BCL6	BCL6 Transcription Repressor	Protein Coding	P41182	55	GC03M187721	20.4555778503418	https://www.genecards.org/cgi-bin/carddisp.pl?gene=BCL6
SFTA1P	Surfactant Associated 1, LncRNA	Pseudogene		22	GC10M010784	20.3789558410645	https://www.genecards.org/cgi-bin/carddisp.pl?gene=SFTA1P
TUBA1B	Tubulin Alpha 1b	Protein Coding	P68363	52	GC12M049127	20.3668994903564	https://www.genecards.org/cgi-bin/carddisp.pl?gene=TUBA1B
ATRX	ATRX Chromatin Remodeler	Protein Coding	P46100	55	GC0XM077504	20.3078212738037	https://www.genecards.org/cgi-bin/carddisp.pl?gene=ATRX
IL24	Interleukin 24	Protein Coding	Q13007	49	GC01P206897	20.2351779937744	https://www.genecards.org/cgi-bin/carddisp.pl?gene=IL24
CASP1	Caspase 1	Protein Coding	P29466	57	GC11M105025	20.219108581543	https://www.genecards.org/cgi-bin/carddisp.pl?gene=CASP1
MIR326	MicroRNA 326	RNA Gene		28	GC11M075335	20.054141998291	https://www.genecards.org/cgi-bin/carddisp.pl?gene=MIR326
BIRC7	Baculoviral IAP Repeat Containing 7	Protein Coding	Q96CA5	48	GC20P063235	20.0370655059814	https://www.genecards.org/cgi-bin/carddisp.pl?gene=BIRC7
ACP1	Acid Phosphatase 1	Protein Coding	P24666	52	GC02P000750	20.0145587921143	https://www.genecards.org/cgi-bin/carddisp.pl?gene=ACP1
POLH	DNA Polymerase Eta	Protein Coding	Q9Y253	56	GC06P043576	19.9288368225098	https://www.genecards.org/cgi-bin/carddisp.pl?gene=POLH
TOP2B	DNA Topoisomerase II Beta	Protein Coding	Q02880	54	GC03M025881	19.8900585174561	https://www.genecards.org/cgi-bin/carddisp.pl?gene=TOP2B
TF	Transferrin	Protein Coding	P02787	59	GC03P138152	19.8772792816162	https://www.genecards.org/cgi-bin/carddisp.pl?gene=TF
IKBKG	Inhibitor Of Nuclear Factor Kappa B Kinase Regulatory Subunit Gamma	Protein Coding	Q9Y6K9	57	GC0XP154541	19.7627353668213	https://www.genecards.org/cgi-bin/carddisp.pl?gene=IKBKG
CADM1	Cell Adhesion Molecule 1	Protein Coding	Q9BY67	52	GC11M115169	19.7358551025391	https://www.genecards.org/cgi-bin/carddisp.pl?gene=CADM1
ANGPT1	Angiopoietin 1	Protein Coding	Q15389	54	GC08M107246	19.6262264251709	https://www.genecards.org/cgi-bin/carddisp.pl?gene=ANGPT1
SMAD5-AS1	SMAD5 Antisense RNA 1	RNA Gene	Q9Y6J3	28	GC05M136129	19.5961532592773	https://www.genecards.org/cgi-bin/carddisp.pl?gene=SMAD5-AS1
GSR	Glutathione-Disulfide Reductase	Protein Coding	P00390	58	GC08M030678	19.5510368347168	https://www.genecards.org/cgi-bin/carddisp.pl?gene=GSR
LNC-LBCS	LncRNA Bladder And Prostate Cancer Suppressor, HnRNPK Interacting	RNA Gene		20	GC06M019225	19.4713363647461	https://www.genecards.org/cgi-bin/carddisp.pl?gene=LNC-LBCS
IKBKE	Inhibitor Of Nuclear Factor Kappa B Kinase Subunit Epsilon	Protein Coding	Q14164	53	GC01P206470	19.446325302124	https://www.genecards.org/cgi-bin/carddisp.pl?gene=IKBKE
PEBP1	Phosphatidylethanolamine Binding Protein 1	Protein Coding	P30086	55	GC12P118147	19.4091911315918	https://www.genecards.org/cgi-bin/carddisp.pl?gene=PEBP1
PRKCB	Protein Kinase C Beta	Protein Coding	P05771	57	GC16P065674	19.406530380249	https://www.genecards.org/cgi-bin/carddisp.pl?gene=PRKCB
MIR199A2	MicroRNA 199a-2	RNA Gene		26	GC01M172235	19.3824768066406	https://www.genecards.org/cgi-bin/carddisp.pl?gene=MIR199A2
TNFRSF10D	TNF Receptor Superfamily Member 10d	Protein Coding	Q9UBN6	50	GC08M023135	19.34006690979	https://www.genecards.org/cgi-bin/carddisp.pl?gene=TNFRSF10D
UBE2I	Ubiquitin Conjugating Enzyme E2 I	Protein Coding	P63279	56	GC16P064969	19.3282375335693	https://www.genecards.org/cgi-bin/carddisp.pl?gene=UBE2I
COPS5	COP9 Signalosome Subunit 5	Protein Coding	Q92905	50	GC08M067043	19.1739654541016	https://www.genecards.org/cgi-bin/carddisp.pl?gene=COPS5
IL13	Interleukin 13	Protein Coding	P35225	52	GC05P132656	19.0095119476318	https://www.genecards.org/cgi-bin/carddisp.pl?gene=IL13
HSPB2	Heat Shock Protein Family B (Small) Member 2	Protein Coding	Q16082	48	GC11P112389	18.9856243133545	https://www.genecards.org/cgi-bin/carddisp.pl?gene=HSPB2
TNFRSF10C	TNF Receptor Superfamily Member 10c	Protein Coding	O14798	48	GC08P023102	18.9603996276855	https://www.genecards.org/cgi-bin/carddisp.pl?gene=TNFRSF10C
POLB	DNA Polymerase Beta	Protein Coding	P06746	55	GC08P042338	18.9236640930176	https://www.genecards.org/cgi-bin/carddisp.pl?gene=POLB
GATA4	GATA Binding Protein 4	Protein Coding	P43694	57	GC08P011676	18.9159641265869	https://www.genecards.org/cgi-bin/carddisp.pl?gene=GATA4
NANOG	Nanog Homeobox	Protein Coding	Q9H9S0	45	GC12P007787	18.8709964752197	https://www.genecards.org/cgi-bin/carddisp.pl?gene=NANOG
PSMB5	Proteasome 20S Subunit Beta 5	Protein Coding	P28074	51	GC14M023016	18.8286094665527	https://www.genecards.org/cgi-bin/carddisp.pl?gene=PSMB5
RRM1	Ribonucleotide Reductase Catalytic Subunit M1	Protein Coding	P23921	57	GC11P007558	18.7993011474609	https://www.genecards.org/cgi-bin/carddisp.pl?gene=RRM1
CD40LG	CD40 Ligand	Protein Coding	P29965	58	GC0XP136649	18.7210006713867	https://www.genecards.org/cgi-bin/carddisp.pl?gene=CD40LG
CD59	CD59 Molecule (CD59 Blood Group)	Protein Coding	P13987	55	GC11M033713	18.718807220459	https://www.genecards.org/cgi-bin/carddisp.pl?gene=CD59
ANPEP	Alanyl Aminopeptidase, Membrane	Protein Coding	P15144	58	GC15M089784	18.6767234802246	https://www.genecards.org/cgi-bin/carddisp.pl?gene=ANPEP
PRNP	Prion Protein (Kanno Blood Group)	Protein Coding	F7VJQ1	57	GC20P004686	18.6552581787109	https://www.genecards.org/cgi-bin/carddisp.pl?gene=PRNP
LIF	LIF Interleukin 6 Family Cytokine	Protein Coding	P15018	52	GC22M030240	18.5877666473389	https://www.genecards.org/cgi-bin/carddisp.pl?gene=LIF
PWAR1	Prader Willi/Angelman Region RNA 1	RNA Gene		21	GC15P025135	18.5385971069336	https://www.genecards.org/cgi-bin/carddisp.pl?gene=PWAR1
CIP2A	Cellular Inhibitor Of PP2A	Protein Coding	Q8TCG1	44	GC03M108600	18.529275894165	https://www.genecards.org/cgi-bin/carddisp.pl?gene=CIP2A
GPT	Glutamic--Pyruvic Transaminase	Protein Coding	P24298	50	GC08P144502	18.5088329315186	https://www.genecards.org/cgi-bin/carddisp.pl?gene=GPT
KLRK1	Killer Cell Lectin Like Receptor K1	Protein Coding	P26718	49	GC12M028038	18.5062465667725	https://www.genecards.org/cgi-bin/carddisp.pl?gene=KLRK1
PAWR	Pro-Apoptotic WT1 Regulator	Protein Coding	Q96IZ0	50	GC12M079574	18.4715938568115	https://www.genecards.org/cgi-bin/carddisp.pl?gene=PAWR
SGO1	Shugoshin 1	Protein Coding	Q5FBB7	49	GC03M025657	18.4413623809814	https://www.genecards.org/cgi-bin/carddisp.pl?gene=SGO1
KMT2A	Lysine Methyltransferase 2A	Protein Coding	Q03164	56	GC11P118436	18.3690643310547	https://www.genecards.org/cgi-bin/carddisp.pl?gene=KMT2A
DES	Desmin	Protein Coding	P17661	56	GC02P219418	18.1749649047852	https://www.genecards.org/cgi-bin/carddisp.pl?gene=DES
XDH	Xanthine Dehydrogenase	Protein Coding	P47989	56	GC02M031334	18.0843372344971	https://www.genecards.org/cgi-bin/carddisp.pl?gene=XDH
AKR1C1	Aldo-Keto Reductase Family 1 Member C1	Protein Coding	Q04828	51	GC10P004963	18.0414218902588	https://www.genecards.org/cgi-bin/carddisp.pl?gene=AKR1C1
RPS27A	Ribosomal Protein S27a	Protein Coding	P62979	51	GC02P055231	18.0277061462402	https://www.genecards.org/cgi-bin/carddisp.pl?gene=RPS27A
MIR302A	MicroRNA 302a	RNA Gene		25	GC04M112909	18.0240097045898	https://www.genecards.org/cgi-bin/carddisp.pl?gene=MIR302A
CRAT	Carnitine O-Acetyltransferase	Protein Coding	P43155	54	GC09M129094	18.0121212005615	https://www.genecards.org/cgi-bin/carddisp.pl?gene=CRAT
STAT6	Signal Transducer And Activator Of Transcription 6	Protein Coding	P42226	58	GC12M057095	17.9439277648926	https://www.genecards.org/cgi-bin/carddisp.pl?gene=STAT6
PTPN13	Protein Tyrosine Phosphatase Non-Receptor Type 13	Protein Coding	Q12923	52	GC04P086594	17.9012470245361	https://www.genecards.org/cgi-bin/carddisp.pl?gene=PTPN13
MIR133A1	MicroRNA 133a-1	RNA Gene		22	GC18M033018	17.8251724243164	https://www.genecards.org/cgi-bin/carddisp.pl?gene=MIR133A1
TFF3	Trefoil Factor 3	Protein Coding	Q07654	50	GC21M042311	17.8031387329102	https://www.genecards.org/cgi-bin/carddisp.pl?gene=TFF3
HPRT1	Hypoxanthine Phosphoribosyltransferase 1	Protein Coding	P00492	57	GC0XP134460	17.7896194458008	https://www.genecards.org/cgi-bin/carddisp.pl?gene=HPRT1
MIR7-3	MicroRNA 7-3	RNA Gene		23	GC19P004770	17.7454681396484	https://www.genecards.org/cgi-bin/carddisp.pl?gene=MIR7-3
CGA	Glycoprotein Hormones, Alpha Polypeptide	Protein Coding	P01215	54	GC06M087085	17.6521873474121	https://www.genecards.org/cgi-bin/carddisp.pl?gene=CGA
ATF4	Activating Transcription Factor 4	Protein Coding	P18848	55	GC22P039519	17.6063442230225	https://www.genecards.org/cgi-bin/carddisp.pl?gene=ATF4
SMAD1	SMAD Family Member 1	Protein Coding	Q15797	52	GC04P145481	17.5839538574219	https://www.genecards.org/cgi-bin/carddisp.pl?gene=SMAD1
TLR3	Toll Like Receptor 3	Protein Coding	O15455	60	GC04P186059	17.5648002624512	https://www.genecards.org/cgi-bin/carddisp.pl?gene=TLR3
CP	Ceruloplasmin	Protein Coding	P00450	57	GC03M149162	17.4508666992188	https://www.genecards.org/cgi-bin/carddisp.pl?gene=CP
NR1H4	Nuclear Receptor Subfamily 1 Group H Member 4	Protein Coding	Q96RI1	56	GC12P100473	17.4450759887695	https://www.genecards.org/cgi-bin/carddisp.pl?gene=NR1H4
HNRNPK	Heterogeneous Nuclear Ribonucleoprotein K	Protein Coding	P61978	54	GC09M106943	17.4438171386719	https://www.genecards.org/cgi-bin/carddisp.pl?gene=HNRNPK
CAVIN1	Caveolae Associated Protein 1	Protein Coding	Q6NZI2	50	GC17M071699	17.3828907012939	https://www.genecards.org/cgi-bin/carddisp.pl?gene=CAVIN1
MAGEA4	MAGE Family Member A4	Protein Coding	P43358	46	GC0XP151912	17.3142833709717	https://www.genecards.org/cgi-bin/carddisp.pl?gene=MAGEA4
BBC3	BCL2 Binding Component 3	Protein Coding	Q96PG8	49	GC19M047220	17.288158416748	https://www.genecards.org/cgi-bin/carddisp.pl?gene=BBC3
LPL	Lipoprotein Lipase	Protein Coding	P06858	58	GC08P019901	17.2818546295166	https://www.genecards.org/cgi-bin/carddisp.pl?gene=LPL
CXCL9	C-X-C Motif Chemokine Ligand 9	Protein Coding	Q07325	48	GC04M076001	17.2531261444092	https://www.genecards.org/cgi-bin/carddisp.pl?gene=CXCL9
VWF	Von Willebrand Factor	Protein Coding	P04275	56	GC12M027734	17.1463851928711	https://www.genecards.org/cgi-bin/carddisp.pl?gene=VWF
FOLR1	Folate Receptor Alpha	Protein Coding	P15328	57	GC11P084888	17.1270389556885	https://www.genecards.org/cgi-bin/carddisp.pl?gene=FOLR1
VCAN	Versican	Protein Coding	P13611	55	GC05P083471	17.1033325195313	https://www.genecards.org/cgi-bin/carddisp.pl?gene=VCAN
CD9	CD9 Molecule	Protein Coding	P21926	52	GC12P035914	17.0743007659912	https://www.genecards.org/cgi-bin/carddisp.pl?gene=CD9
SLC9A1	Solute Carrier Family 9 Member A1	Protein Coding	P19634	58	GC01M030573	17.0657215118408	https://www.genecards.org/cgi-bin/carddisp.pl?gene=SLC9A1
SP3	Sp3 Transcription Factor	Protein Coding	Q02447	51	GC02M173882	17.0516757965088	https://www.genecards.org/cgi-bin/carddisp.pl?gene=SP3
GGT1	Gamma-Glutamyltransferase 1	Protein Coding	P19440	57	GC22P024583	16.9781494140625	https://www.genecards.org/cgi-bin/carddisp.pl?gene=GGT1
SLC16A1	Solute Carrier Family 16 Member 1	Protein Coding	P53985	55	GC01M113088	16.9614372253418	https://www.genecards.org/cgi-bin/carddisp.pl?gene=SLC16A1
OLA1	Obg Like ATPase 1	Protein Coding	Q9NTK5	47	GC02M174072	16.8670883178711	https://www.genecards.org/cgi-bin/carddisp.pl?gene=OLA1
WWTR1	WW Domain Containing Transcription Regulator 1	Protein Coding	Q9GZV5	47	GC03M149517	16.8431262969971	https://www.genecards.org/cgi-bin/carddisp.pl?gene=WWTR1
HNRNPA2B1	Heterogeneous Nuclear Ribonucleoprotein A2/B1	Protein Coding	P22626	55	GC07M026174	16.652250289917	https://www.genecards.org/cgi-bin/carddisp.pl?gene=HNRNPA2B1
COX5A	Cytochrome C Oxidase Subunit 5A	Protein Coding	P20674	52	GC15M074919	16.6062889099121	https://www.genecards.org/cgi-bin/carddisp.pl?gene=COX5A
LMO4	LIM Domain Only 4	Protein Coding	P61968	48	GC01P087354	16.5102920532227	https://www.genecards.org/cgi-bin/carddisp.pl?gene=LMO4
ARNT	Aryl Hydrocarbon Receptor Nuclear Translocator	Protein Coding	P27540	54	GC01M150809	16.4753818511963	https://www.genecards.org/cgi-bin/carddisp.pl?gene=ARNT
AGT	Angiotensinogen	Protein Coding	P01019	58	GC01M230690	16.3981132507324	https://www.genecards.org/cgi-bin/carddisp.pl?gene=AGT
ABCC6	ATP Binding Cassette Subfamily C Member 6	Protein Coding	O95255	56	GC16M018124	16.3251304626465	https://www.genecards.org/cgi-bin/carddisp.pl?gene=ABCC6
GPX3	Glutathione Peroxidase 3	Protein Coding	P22352	49	GC05P151366	16.2324752807617	https://www.genecards.org/cgi-bin/carddisp.pl?gene=GPX3
CTSL	Cathepsin L	Protein Coding	P07711	56	GC09P087725	16.1783618927002	https://www.genecards.org/cgi-bin/carddisp.pl?gene=CTSL
AIFM1	Apoptosis Inducing Factor Mitochondria Associated 1	Protein Coding	O95831	58	GC0XM130129	16.1633605957031	https://www.genecards.org/cgi-bin/carddisp.pl?gene=AIFM1
MIR135A1	MicroRNA 135a-1	RNA Gene		27	GC03M053620	16.1055355072021	https://www.genecards.org/cgi-bin/carddisp.pl?gene=MIR135A1
VIP	Vasoactive Intestinal Peptide	Protein Coding	P01282	53	GC06P152750	16.0345497131348	https://www.genecards.org/cgi-bin/carddisp.pl?gene=VIP
IRF4	Interferon Regulatory Factor 4	Protein Coding	Q15306	52	GC06P000391	15.9531669616699	https://www.genecards.org/cgi-bin/carddisp.pl?gene=IRF4
LRP1B	LDL Receptor Related Protein 1B	Protein Coding	Q9NZR2	47	GC02M140231	15.8266582489014	https://www.genecards.org/cgi-bin/carddisp.pl?gene=LRP1B
LYN	LYN Proto-Oncogene, Src Family Tyrosine Kinase	Protein Coding	P07948	57	GC08P055879	15.7993402481079	https://www.genecards.org/cgi-bin/carddisp.pl?gene=LYN
MB	Myoglobin	Protein Coding	P02144	54	GC22M035606	15.7987117767334	https://www.genecards.org/cgi-bin/carddisp.pl?gene=MB
RALBP1	RalA Binding Protein 1	Protein Coding	Q15311	51	GC18P009465	15.765604019165	https://www.genecards.org/cgi-bin/carddisp.pl?gene=RALBP1
MYOD1	Myogenic Differentiation 1	Protein Coding	P15172	55	GC11P017719	15.7408752441406	https://www.genecards.org/cgi-bin/carddisp.pl?gene=MYOD1
FPGS	Folylpolyglutamate Synthase	Protein Coding	Q05932	50	GC09P127794	15.6923971176147	https://www.genecards.org/cgi-bin/carddisp.pl?gene=FPGS
NNMT	Nicotinamide N-Methyltransferase	Protein Coding	P40261	52	GC11P114257	15.6470651626587	https://www.genecards.org/cgi-bin/carddisp.pl?gene=NNMT
RBP4	Retinol Binding Protein 4	Protein Coding	P02753	54	GC10M093591	15.6151866912842	https://www.genecards.org/cgi-bin/carddisp.pl?gene=RBP4
PGK1	Phosphoglycerate Kinase 1	Protein Coding	P00558	58	GC0XP078118	15.6071043014526	https://www.genecards.org/cgi-bin/carddisp.pl?gene=PGK1
SAT1	Spermidine/Spermine N1-Acetyltransferase 1	Protein Coding	P21673	54	GC0XP023784	15.5287046432495	https://www.genecards.org/cgi-bin/carddisp.pl?gene=SAT1
METTL3	Methyltransferase 3, N6-Adenosine-Methyltransferase Complex Catalytic Subunit	Protein Coding	Q86U44	50	GC14M021498	15.4876003265381	https://www.genecards.org/cgi-bin/carddisp.pl?gene=METTL3
S100B	S100 Calcium Binding Protein B	Protein Coding	P04271	53	GC21M053282	15.4277267456055	https://www.genecards.org/cgi-bin/carddisp.pl?gene=S100B
AKR1B10	Aldo-Keto Reductase Family 1 Member B10	Protein Coding	O60218	50	GC07P134527	15.4004316329956	https://www.genecards.org/cgi-bin/carddisp.pl?gene=AKR1B10
MT2A	Metallothionein 2A	Protein Coding	P02795	49	GC16P067814	15.3917217254639	https://www.genecards.org/cgi-bin/carddisp.pl?gene=MT2A
HIPK2	Homeodomain Interacting Protein Kinase 2	Protein Coding	Q9H2X6	51	GC07M139561	15.3839025497437	https://www.genecards.org/cgi-bin/carddisp.pl?gene=HIPK2
GPI	Glucose-6-Phosphate Isomerase	Protein Coding	P06744	56	GC19P034359	15.342170715332	https://www.genecards.org/cgi-bin/carddisp.pl?gene=GPI
UMPS	Uridine Monophosphate Synthetase	Protein Coding	P11172	55	GC03P124730	15.3415756225586	https://www.genecards.org/cgi-bin/carddisp.pl?gene=UMPS
NR2F1-AS1	NR2F1 Antisense RNA 1	RNA Gene		23	GC05M093265	15.3129253387451	https://www.genecards.org/cgi-bin/carddisp.pl?gene=NR2F1-AS1
RPS6	Ribosomal Protein S6	Protein Coding	P62753	52	GC09M019375	15.1954784393311	https://www.genecards.org/cgi-bin/carddisp.pl?gene=RPS6
HELLS	Helicase, Lymphoid Specific	Protein Coding	Q9NRZ9	53	GC10P106749	15.1412658691406	https://www.genecards.org/cgi-bin/carddisp.pl?gene=HELLS
CASP6	Caspase 6	Protein Coding	P55212	56	GC04M109688	15.0926694869995	https://www.genecards.org/cgi-bin/carddisp.pl?gene=CASP6
VDAC1	Voltage Dependent Anion Channel 1	Protein Coding	P21796	54	GC05M133975	14.9563179016113	https://www.genecards.org/cgi-bin/carddisp.pl?gene=VDAC1
NPY	Neuropeptide Y	Protein Coding	P01303	52	GC07P024290	14.8692054748535	https://www.genecards.org/cgi-bin/carddisp.pl?gene=NPY
SERPINC1	Serpin Family C Member 1	Protein Coding	P01008	58	GC01M174899	14.8658819198608	https://www.genecards.org/cgi-bin/carddisp.pl?gene=SERPINC1
UBE3A	Ubiquitin Protein Ligase E3A	Protein Coding	Q05086	56	GC15M025333	14.8530216217041	https://www.genecards.org/cgi-bin/carddisp.pl?gene=UBE3A
MIR188	MicroRNA 188	RNA Gene		23	GC0XP050003	14.852222442627	https://www.genecards.org/cgi-bin/carddisp.pl?gene=MIR188
MIR501	MicroRNA 501	RNA Gene		23	GC0XP056754	14.7955341339111	https://www.genecards.org/cgi-bin/carddisp.pl?gene=MIR501
UBE2C	Ubiquitin Conjugating Enzyme E2 C	Protein Coding	O00762	50	GC20P045812	14.7892875671387	https://www.genecards.org/cgi-bin/carddisp.pl?gene=UBE2C
KNG1	Kininogen 1	Protein Coding	P01042	57	GC03P186717	14.766393661499	https://www.genecards.org/cgi-bin/carddisp.pl?gene=KNG1
SLC7A11	Solute Carrier Family 7 Member 11	Protein Coding	Q9UPY5	52	GC04M138164	14.7377490997314	https://www.genecards.org/cgi-bin/carddisp.pl?gene=SLC7A11
MDC1	Mediator Of DNA Damage Checkpoint 1	Protein Coding	Q14676	51	GC06M090659	14.7034015655518	https://www.genecards.org/cgi-bin/carddisp.pl?gene=MDC1
PPP5C	Protein Phosphatase 5 Catalytic Subunit	Protein Coding	P53041	52	GC19P103306	14.6945476531982	https://www.genecards.org/cgi-bin/carddisp.pl?gene=PPP5C
JUNB	JunB Proto-Oncogene, AP-1 Transcription Factor Subunit	Protein Coding	P17275	49	GC19P012791	14.6125507354736	https://www.genecards.org/cgi-bin/carddisp.pl?gene=JUNB
ST3GAL1	ST3 Beta-Galactoside Alpha-2,3-Sialyltransferase 1	Protein Coding	Q11201	50	GC08M133454	14.5380659103394	https://www.genecards.org/cgi-bin/carddisp.pl?gene=ST3GAL1
DLX6-AS1	DLX6 Antisense RNA 1	RNA Gene		27	GC07M097003	14.5323991775513	https://www.genecards.org/cgi-bin/carddisp.pl?gene=DLX6-AS1
KAT5	Lysine Acetyltransferase 5	Protein Coding	Q92993	58	GC11P065711	14.4320068359375	https://www.genecards.org/cgi-bin/carddisp.pl?gene=KAT5
CSE1L	Chromosome Segregation 1 Like	Protein Coding	P55060	48	GC20P049046	14.3343801498413	https://www.genecards.org/cgi-bin/carddisp.pl?gene=CSE1L
TNFRSF6B	TNF Receptor Superfamily Member 6b	Protein Coding	O95407	50	GC20P063696	14.3079271316528	https://www.genecards.org/cgi-bin/carddisp.pl?gene=TNFRSF6B
GLS	Glutaminase	Protein Coding	O94925	58	GC02P190880	14.249849319458	https://www.genecards.org/cgi-bin/carddisp.pl?gene=GLS
SRI	Sorcin	Protein Coding	P30626	50	GC07M088205	14.2436027526855	https://www.genecards.org/cgi-bin/carddisp.pl?gene=SRI
GUSB	Glucuronidase Beta	Protein Coding	P08236	56	GC07M065960	14.2096462249756	https://www.genecards.org/cgi-bin/carddisp.pl?gene=GUSB
CHD1	Chromodomain Helicase DNA Binding Protein 1	Protein Coding	O14646	55	GC05M098853	14.2071676254272	https://www.genecards.org/cgi-bin/carddisp.pl?gene=CHD1
SIX1	SIX Homeobox 1	Protein Coding	Q15475	51	GC14M060643	14.206714630127	https://www.genecards.org/cgi-bin/carddisp.pl?gene=SIX1
ST20	Suppressor Of Tumorigenicity 20	RNA Gene	Q9HBF5	30	GC15M079898	14.1163682937622	https://www.genecards.org/cgi-bin/carddisp.pl?gene=ST20
RYR1	Ryanodine Receptor 1	Protein Coding	P21817	56	GC19P103024	14.1118450164795	https://www.genecards.org/cgi-bin/carddisp.pl?gene=RYR1
FUBP1	Far Upstream Element Binding Protein 1	Protein Coding	Q96AE4	46	GC01M077944	14.1093692779541	https://www.genecards.org/cgi-bin/carddisp.pl?gene=FUBP1
ADA	Adenosine Deaminase	Protein Coding	P00813	60	GC20M044620	14.0890035629272	https://www.genecards.org/cgi-bin/carddisp.pl?gene=ADA
CGB5	Chorionic Gonadotropin Subunit Beta 5	Protein Coding	P0DN86	39	GC19P049043	14.0428409576416	https://www.genecards.org/cgi-bin/carddisp.pl?gene=CGB5
SERPINF1	Serpin Family F Member 1	Protein Coding	P36955	53	GC17P100163	14.0411014556885	https://www.genecards.org/cgi-bin/carddisp.pl?gene=SERPINF1
RARG	Retinoic Acid Receptor Gamma	Protein Coding	P13631	56	GC12M053210	13.9908180236816	https://www.genecards.org/cgi-bin/carddisp.pl?gene=RARG
CHKB-CPT1B	CHKB-CPT1B Readthrough (NMD Candidate)	RNA Gene		23	GC22M050568	13.9902782440186	https://www.genecards.org/cgi-bin/carddisp.pl?gene=CHKB-CPT1B
MIR9-2	MicroRNA 9-2	RNA Gene		23	GC05M088666	13.9890842437744	https://www.genecards.org/cgi-bin/carddisp.pl?gene=MIR9-2
SNCA	Synuclein Alpha	Protein Coding	P37840	60	GC04M089724	13.9865913391113	https://www.genecards.org/cgi-bin/carddisp.pl?gene=SNCA
SLCO1B1	Solute Carrier Organic Anion Transporter Family Member 1B1	Protein Coding	Q9Y6L6	55	GC12P036294	13.9647235870361	https://www.genecards.org/cgi-bin/carddisp.pl?gene=SLCO1B1
CD55	CD55 Molecule (Cromer Blood Group)	Protein Coding	P08174	58	GC01P207321	13.9257335662842	https://www.genecards.org/cgi-bin/carddisp.pl?gene=CD55
C19orf48P	Chromosome 19 Open Reading Frame 48, Pseudogene	Pseudogene		30	GC19M050797	13.8469924926758	https://www.genecards.org/cgi-bin/carddisp.pl?gene=C19orf48P
BAG3	BAG Cochaperone 3	Protein Coding	O95817	51	GC10P119651	13.798957824707	https://www.genecards.org/cgi-bin/carddisp.pl?gene=BAG3
MMP10	Matrix Metallopeptidase 10	Protein Coding	P09238	52	GC11M102770	13.7377309799194	https://www.genecards.org/cgi-bin/carddisp.pl?gene=MMP10
CDK5	Cyclin Dependent Kinase 5	Protein Coding	Q00535	62	GC07M151053	13.7170505523682	https://www.genecards.org/cgi-bin/carddisp.pl?gene=CDK5
TERF2	Telomeric Repeat Binding Factor 2	Protein Coding	Q15554	49	GC16M069355	13.6972980499268	https://www.genecards.org/cgi-bin/carddisp.pl?gene=TERF2
ACHE	Acetylcholinesterase (Yt Blood Group)	Protein Coding	P22303	55	GC07M100889	13.6904935836792	https://www.genecards.org/cgi-bin/carddisp.pl?gene=ACHE
MTHFD1	Methylenetetrahydrofolate Dehydrogenase, Cyclohydrolase And Formyltetrahydrofolate Synthetase 1	Protein Coding	P11586	54	GC14P064388	13.634693145752	https://www.genecards.org/cgi-bin/carddisp.pl?gene=MTHFD1
NEDD4	NEDD4 E3 Ubiquitin Protein Ligase	Protein Coding	P46934	56	GC15M055826	13.6346187591553	https://www.genecards.org/cgi-bin/carddisp.pl?gene=NEDD4
MIR218-1	MicroRNA 218-1	RNA Gene		24	GC04P023843	13.5529251098633	https://www.genecards.org/cgi-bin/carddisp.pl?gene=MIR218-1
SATB1	SATB Homeobox 1	Protein Coding	Q01826	52	GC03M025633	13.5408573150635	https://www.genecards.org/cgi-bin/carddisp.pl?gene=SATB1
TRAF2	TNF Receptor Associated Factor 2	Protein Coding	Q12933	53	GC09P136881	13.5358142852783	https://www.genecards.org/cgi-bin/carddisp.pl?gene=TRAF2
DSP	Desmoplakin	Protein Coding	P15924	58	GC06P007541	13.5288257598877	https://www.genecards.org/cgi-bin/carddisp.pl?gene=DSP
PAK4	P21 (RAC1) Activated Kinase 4	Protein Coding	O96013	55	GC19P039125	13.5223808288574	https://www.genecards.org/cgi-bin/carddisp.pl?gene=PAK4
GATA1	GATA Binding Protein 1	Protein Coding	P15976	55	GC0XP048786	13.4924039840698	https://www.genecards.org/cgi-bin/carddisp.pl?gene=GATA1
UGT1A6	UDP Glucuronosyltransferase Family 1 Member A6	Protein Coding	P19224	50	GC02P233691	13.4852981567383	https://www.genecards.org/cgi-bin/carddisp.pl?gene=UGT1A6
DVL1	Dishevelled Segment Polarity Protein 1	Protein Coding	O14640	55	GC01M001335	13.442813873291	https://www.genecards.org/cgi-bin/carddisp.pl?gene=DVL1
TNFRSF8	TNF Receptor Superfamily Member 8	Protein Coding	P28908	52	GC01P012063	13.43186378479	https://www.genecards.org/cgi-bin/carddisp.pl?gene=TNFRSF8
ABCC10	ATP Binding Cassette Subfamily C Member 10	Protein Coding	Q5T3U5	42	GC06P043427	13.4302377700806	https://www.genecards.org/cgi-bin/carddisp.pl?gene=ABCC10
TRAF1	TNF Receptor Associated Factor 1	Protein Coding	Q13077	50	GC09M120902	13.3662528991699	https://www.genecards.org/cgi-bin/carddisp.pl?gene=TRAF1
CD2AP	CD2 Associated Protein	Protein Coding	Q9Y5K6	51	GC06P125738	13.3034057617188	https://www.genecards.org/cgi-bin/carddisp.pl?gene=CD2AP
MT-CO2	Mitochondrially Encoded Cytochrome C Oxidase II	Protein Coding	P00403	42	GCMTP007587	13.28733253479	https://www.genecards.org/cgi-bin/carddisp.pl?gene=MT-CO2
KL	Klotho	Protein Coding	Q9UEF7	56	GC13P033016	13.2671060562134	https://www.genecards.org/cgi-bin/carddisp.pl?gene=KL
GAB1	GRB2 Associated Binding Protein 1	Protein Coding	Q13480	52	GC04P143336	13.2567920684814	https://www.genecards.org/cgi-bin/carddisp.pl?gene=GAB1
UGT2B7	UDP Glucuronosyltransferase Family 2 Member B7	Protein Coding	P16662	51	GC04P069051	13.228967666626	https://www.genecards.org/cgi-bin/carddisp.pl?gene=UGT2B7
TRAF3	TNF Receptor Associated Factor 3	Protein Coding	Q13114	55	GC14P114648	13.2236576080322	https://www.genecards.org/cgi-bin/carddisp.pl?gene=TRAF3
FCGR3A	Fc Gamma Receptor IIIa	Protein Coding	P08637	55	GC01M161541	13.1840715408325	https://www.genecards.org/cgi-bin/carddisp.pl?gene=FCGR3A
POR	Cytochrome P450 Oxidoreductase	Protein Coding	P16435	56	GC07P075899	13.1509084701538	https://www.genecards.org/cgi-bin/carddisp.pl?gene=POR
PWAR4	Prader Willi/Angelman Region RNA 4	RNA Gene		15	GC15P025211	13.1472606658936	https://www.genecards.org/cgi-bin/carddisp.pl?gene=PWAR4
MIR7-2	MicroRNA 7-2	RNA Gene		20	GC15P088611	13.0862836837769	https://www.genecards.org/cgi-bin/carddisp.pl?gene=MIR7-2
IL5	Interleukin 5	Protein Coding	P05113	54	GC05M132541	12.8848266601563	https://www.genecards.org/cgi-bin/carddisp.pl?gene=IL5
IAPP	Islet Amyloid Polypeptide	Protein Coding	P10997	49	GC12P021354	12.878363609314	https://www.genecards.org/cgi-bin/carddisp.pl?gene=IAPP
AKR1B1	Aldo-Keto Reductase Family 1 Member B	Protein Coding	P15121	55	GC07M134442	12.8601512908936	https://www.genecards.org/cgi-bin/carddisp.pl?gene=AKR1B1
SMC1A	Structural Maintenance Of Chromosomes 1A	Protein Coding	Q14683	56	GC0XM053374	12.8597145080566	https://www.genecards.org/cgi-bin/carddisp.pl?gene=SMC1A
SLC2A3	Solute Carrier Family 2 Member 3	Protein Coding	P11169	56	GC12M007919	12.8299798965454	https://www.genecards.org/cgi-bin/carddisp.pl?gene=SLC2A3
MAP3K7	Mitogen-Activated Protein Kinase Kinase Kinase 7	Protein Coding	O43318	59	GC06M090513	12.8230686187744	https://www.genecards.org/cgi-bin/carddisp.pl?gene=MAP3K7
MED19	Mediator Complex Subunit 19	Protein Coding	A0JLT2	40	GC11M057703	12.8096332550049	https://www.genecards.org/cgi-bin/carddisp.pl?gene=MED19
PKD1	Polycystin 1, Transient Receptor Potential Channel Interacting	Protein Coding	P98161	54	GC16M017307	12.8061580657959	https://www.genecards.org/cgi-bin/carddisp.pl?gene=PKD1
MAP3K5	Mitogen-Activated Protein Kinase Kinase Kinase 5	Protein Coding	Q99683	57	GC06M136557	12.7745599746704	https://www.genecards.org/cgi-bin/carddisp.pl?gene=MAP3K5
PMAIP1	Phorbol-12-Myristate-13-Acetate-Induced Protein 1	Protein Coding	Q13794	48	GC18P059899	12.7678413391113	https://www.genecards.org/cgi-bin/carddisp.pl?gene=PMAIP1
MIR302D	MicroRNA 302d	RNA Gene		26	GC04M112648	12.7568101882935	https://www.genecards.org/cgi-bin/carddisp.pl?gene=MIR302D
CD19	CD19 Molecule	Protein Coding	P15391	60	GC16P065894	12.7511529922485	https://www.genecards.org/cgi-bin/carddisp.pl?gene=CD19
PTGES	Prostaglandin E Synthase	Protein Coding	O14684	50	GC09M129738	12.7476749420166	https://www.genecards.org/cgi-bin/carddisp.pl?gene=PTGES
VLDLR-AS1	VLDLR Antisense RNA 1	RNA Gene		21	GC09M002386	12.7143783569336	https://www.genecards.org/cgi-bin/carddisp.pl?gene=VLDLR-AS1
NONO	Non-POU Domain Containing Octamer Binding	Protein Coding	Q15233	53	GC0XP071256	12.6713457107544	https://www.genecards.org/cgi-bin/carddisp.pl?gene=NONO
HSPH1	Heat Shock Protein Family H (Hsp110) Member 1	Protein Coding	Q92598	50	GC13M031134	12.6560316085815	https://www.genecards.org/cgi-bin/carddisp.pl?gene=HSPH1
ALDH9A1	Aldehyde Dehydrogenase 9 Family Member A1	Protein Coding	P49189	49	GC01M165687	12.6415233612061	https://www.genecards.org/cgi-bin/carddisp.pl?gene=ALDH9A1
PRMT5	Protein Arginine Methyltransferase 5	Protein Coding	O14744	53	GC14M022920	12.569052696228	https://www.genecards.org/cgi-bin/carddisp.pl?gene=PRMT5
THBD	Thrombomodulin	Protein Coding	P07204	55	GC20M023026	12.5570735931396	https://www.genecards.org/cgi-bin/carddisp.pl?gene=THBD
MIR615	MicroRNA 615	RNA Gene		26	GC12P054033	12.4795637130737	https://www.genecards.org/cgi-bin/carddisp.pl?gene=MIR615
NR5A2	Nuclear Receptor Subfamily 5 Group A Member 2	Protein Coding	O00482	52	GC01P199996	12.4170246124268	https://www.genecards.org/cgi-bin/carddisp.pl?gene=NR5A2
KDM4B	Lysine Demethylase 4B	Protein Coding	O94953	53	GC19P004969	12.3895740509033	https://www.genecards.org/cgi-bin/carddisp.pl?gene=KDM4B
THORLNC	Testis Associated Oncogenic LncRNA	RNA Gene		15	GC02M118133	12.3549766540527	https://www.genecards.org/cgi-bin/carddisp.pl?gene=THORLNC
DHDH	Dihydrodiol Dehydrogenase	Protein Coding	Q9UQ10	43	GC19P103418	12.3480262756348	https://www.genecards.org/cgi-bin/carddisp.pl?gene=DHDH
MIR545	MicroRNA 545	RNA Gene		20	GC0XM074287	12.3437471389771	https://www.genecards.org/cgi-bin/carddisp.pl?gene=MIR545
UCP2	Uncoupling Protein 2	Protein Coding	P55851	55	GC11M073974	12.2787895202637	https://www.genecards.org/cgi-bin/carddisp.pl?gene=UCP2
TIGAR	TP53 Induced Glycolysis Regulatory Phosphatase	Protein Coding	Q9NQ88	44	GC12P035900	12.2711315155029	https://www.genecards.org/cgi-bin/carddisp.pl?gene=TIGAR
RPS6KA3	Ribosomal Protein S6 Kinase A3	Protein Coding	P51812	61	GC0XM020149	12.2674760818481	https://www.genecards.org/cgi-bin/carddisp.pl?gene=RPS6KA3
AKR1C2	Aldo-Keto Reductase Family 1 Member C2	Protein Coding	P52895	54	GC10M004987	12.2426404953003	https://www.genecards.org/cgi-bin/carddisp.pl?gene=AKR1C2
PLA2G4A	Phospholipase A2 Group IVA	Protein Coding	P47712	56	GC01P186798	12.2094736099243	https://www.genecards.org/cgi-bin/carddisp.pl?gene=PLA2G4A
RPL6	Ribosomal Protein L6	Protein Coding	Q02878	47	GC12M112320	12.2068510055542	https://www.genecards.org/cgi-bin/carddisp.pl?gene=RPL6
RPA2	Replication Protein A2	Protein Coding	P15927	51	GC01M030627	12.1826410293579	https://www.genecards.org/cgi-bin/carddisp.pl?gene=RPA2
GNL3	G Protein Nucleolar 3	Protein Coding	Q9BVP2	50	GC03P052681	12.1588258743286	https://www.genecards.org/cgi-bin/carddisp.pl?gene=GNL3
ALDH3A1	Aldehyde Dehydrogenase 3 Family Member A1	Protein Coding	P30838	54	GC17M019737	12.1321516036987	https://www.genecards.org/cgi-bin/carddisp.pl?gene=ALDH3A1
GAL	Galanin And GMAP Prepropeptide	Protein Coding	P22466	54	GC11P084764	12.1279754638672	https://www.genecards.org/cgi-bin/carddisp.pl?gene=GAL
CAV2	Caveolin 2	Protein Coding	P51636	51	GC07P116287	12.0558366775513	https://www.genecards.org/cgi-bin/carddisp.pl?gene=CAV2
PRDX2	Peroxiredoxin 2	Protein Coding	P32119	51	GC19M012796	11.9380578994751	https://www.genecards.org/cgi-bin/carddisp.pl?gene=PRDX2
CHD4	Chromodomain Helicase DNA Binding Protein 4	Protein Coding	Q14839	52	GC12M006570	11.8987464904785	https://www.genecards.org/cgi-bin/carddisp.pl?gene=CHD4
SAMHD1	SAM And HD Domain Containing Deoxynucleoside Triphosphate Triphosphohydrolase 1	Protein Coding	Q9Y3Z3	52	GC20M036890	11.886604309082	https://www.genecards.org/cgi-bin/carddisp.pl?gene=SAMHD1
CD79A	CD79a Molecule	Protein Coding	P11912	56	GC19P041877	11.8709716796875	https://www.genecards.org/cgi-bin/carddisp.pl?gene=CD79A
NUPR1	Nuclear Protein 1, Transcriptional Regulator	Protein Coding	O60356	38	GC16M028532	11.8617067337036	https://www.genecards.org/cgi-bin/carddisp.pl?gene=NUPR1
TH	Tyrosine Hydroxylase	Protein Coding	P07101	59	GC11M002163	11.8304595947266	https://www.genecards.org/cgi-bin/carddisp.pl?gene=TH
PRDX3	Peroxiredoxin 3	Protein Coding	P30048	53	GC10M119167	11.8167972564697	https://www.genecards.org/cgi-bin/carddisp.pl?gene=PRDX3
ATG5	Autophagy Related 5	Protein Coding	Q9H1Y0	54	GC06M106045	11.8023042678833	https://www.genecards.org/cgi-bin/carddisp.pl?gene=ATG5
LANCL2	LanC Like Glutathione S-Transferase 2	Protein Coding	Q9NS86	39	GC07P055365	11.7816505432129	https://www.genecards.org/cgi-bin/carddisp.pl?gene=LANCL2
NPPA	Natriuretic Peptide A	Protein Coding	P01160	53	GC01M013630	11.7534561157227	https://www.genecards.org/cgi-bin/carddisp.pl?gene=NPPA
AKR1A1	Aldo-Keto Reductase Family 1 Member A1	Protein Coding	P14550	52	GC01P045550	11.6836595535278	https://www.genecards.org/cgi-bin/carddisp.pl?gene=AKR1A1
MIR519D	MicroRNA 519d	RNA Gene		23	GC19P053713	11.6633529663086	https://www.genecards.org/cgi-bin/carddisp.pl?gene=MIR519D
F8	Coagulation Factor VIII	Protein Coding	P00451	56	GC0XM154835	11.6630249023438	https://www.genecards.org/cgi-bin/carddisp.pl?gene=F8
NDRG2	NDRG Family Member 2	Protein Coding	Q9UN36	45	GC14M021016	11.6525287628174	https://www.genecards.org/cgi-bin/carddisp.pl?gene=NDRG2
CT55	Cancer/Testis Antigen 55	Protein Coding	Q8WUE5	37	GC0XM135156	11.6385898590088	https://www.genecards.org/cgi-bin/carddisp.pl?gene=CT55
SIRT6	Sirtuin 6	Protein Coding	Q8N6T7	52	GC19M004174	11.6355676651001	https://www.genecards.org/cgi-bin/carddisp.pl?gene=SIRT6
POLR1H	RNA Polymerase I Subunit H	Protein Coding	Q9P1U0	43	GC06P134154	11.6287841796875	https://www.genecards.org/cgi-bin/carddisp.pl?gene=POLR1H
F10	Coagulation Factor X	Protein Coding	P00742	58	GC13P113122	11.5847234725952	https://www.genecards.org/cgi-bin/carddisp.pl?gene=F10
PRDX5	Peroxiredoxin 5	Protein Coding	P30044	52	GC11P084452	11.5806999206543	https://www.genecards.org/cgi-bin/carddisp.pl?gene=PRDX5
ACVR2A	Activin A Receptor Type 2A	Protein Coding	P27037	54	GC02P147844	11.5709095001221	https://www.genecards.org/cgi-bin/carddisp.pl?gene=ACVR2A
CBR1	Carbonyl Reductase 1	Protein Coding	P16152	52	GC21P036069	11.5384492874146	https://www.genecards.org/cgi-bin/carddisp.pl?gene=CBR1
GPNMB	Glycoprotein Nmb	Protein Coding	Q14956	54	GC07P023924	11.5305662155151	https://www.genecards.org/cgi-bin/carddisp.pl?gene=GPNMB
SLC16A4	Solute Carrier Family 16 Member 4	Protein Coding	O15374	46	GC01M110362	11.4715995788574	https://www.genecards.org/cgi-bin/carddisp.pl?gene=SLC16A4
MAP2K6	Mitogen-Activated Protein Kinase Kinase 6	Protein Coding	P52564	54	GC17P069414	11.4321403503418	https://www.genecards.org/cgi-bin/carddisp.pl?gene=MAP2K6
CFL1	Cofilin 1	Protein Coding	P23528	54	GC11M065823	11.4190196990967	https://www.genecards.org/cgi-bin/carddisp.pl?gene=CFL1
TSPO	Translocator Protein	Protein Coding	B1AH88	53	GC22P043151	11.3717088699341	https://www.genecards.org/cgi-bin/carddisp.pl?gene=TSPO
VAV3	Vav Guanine Nucleotide Exchange Factor 3	Protein Coding	Q9UKW4	51	GC01M107571	11.3089780807495	https://www.genecards.org/cgi-bin/carddisp.pl?gene=VAV3
UBC	Ubiquitin C	Protein Coding	P0CG48	51	GC12M124911	11.2896423339844	https://www.genecards.org/cgi-bin/carddisp.pl?gene=UBC
SMAD9	SMAD Family Member 9	Protein Coding	O15198	55	GC13M036844	11.249361038208	https://www.genecards.org/cgi-bin/carddisp.pl?gene=SMAD9
CRKL	CRK Like Proto-Oncogene, Adaptor Protein	Protein Coding	P46109	54	GC22P020917	11.2477312088013	https://www.genecards.org/cgi-bin/carddisp.pl?gene=CRKL
FBXO31	F-Box Protein 31	Protein Coding	Q5XUX0	45	GC16M087326	11.2116298675537	https://www.genecards.org/cgi-bin/carddisp.pl?gene=FBXO31
CAD	Carbamoyl-Phosphate Synthetase 2, Aspartate Transcarbamylase, And Dihydroorotase	Protein Coding	P27708	56	GC02P027217	11.1905431747437	https://www.genecards.org/cgi-bin/carddisp.pl?gene=CAD
ROR1	Receptor Tyrosine Kinase Like Orphan Receptor 1	Protein Coding	Q01973	54	GC01P063774	11.159462928772	https://www.genecards.org/cgi-bin/carddisp.pl?gene=ROR1
DHX9	DExH-Box Helicase 9	Protein Coding	Q08211	51	GC01P182839	11.1403560638428	https://www.genecards.org/cgi-bin/carddisp.pl?gene=DHX9
GC	GC Vitamin D Binding Protein	Protein Coding	P02774	53	GC04M071741	11.1285495758057	https://www.genecards.org/cgi-bin/carddisp.pl?gene=GC
P4HB	Prolyl 4-Hydroxylase Subunit Beta	Protein Coding	P07237	58	GC17M081843	11.1144943237305	https://www.genecards.org/cgi-bin/carddisp.pl?gene=P4HB
PIK3C2A	Phosphatidylinositol-4-Phosphate 3-Kinase Catalytic Subunit Type 2 Alpha	Protein Coding	O00443	55	GC11M017898	11.0767221450806	https://www.genecards.org/cgi-bin/carddisp.pl?gene=PIK3C2A
LMNB1	Lamin B1	Protein Coding	P20700	55	GC05P126776	11.0661106109619	https://www.genecards.org/cgi-bin/carddisp.pl?gene=LMNB1
REL	REL Proto-Oncogene, NF-KB Subunit	Protein Coding	Q04864	55	GC02P060881	11.0572862625122	https://www.genecards.org/cgi-bin/carddisp.pl?gene=REL
TERF2IP	TERF2 Interacting Protein	Protein Coding	Q9NYB0	48	GC16P075647	10.9057445526123	https://www.genecards.org/cgi-bin/carddisp.pl?gene=TERF2IP
CYP2C8	Cytochrome P450 Family 2 Subfamily C Member 8	Protein Coding	P10632	55	GC10M095038	10.8528804779053	https://www.genecards.org/cgi-bin/carddisp.pl?gene=CYP2C8
RAC2	Rac Family Small GTPase 2	Protein Coding	P15153	59	GC22M074869	10.8475666046143	https://www.genecards.org/cgi-bin/carddisp.pl?gene=RAC2
NOS1	Nitric Oxide Synthase 1	Protein Coding	P29475	57	GC12M117208	10.7835483551025	https://www.genecards.org/cgi-bin/carddisp.pl?gene=NOS1
PARK7	Parkinsonism Associated Deglycase	Protein Coding	Q99497	56	GC01P011539	10.7231378555298	https://www.genecards.org/cgi-bin/carddisp.pl?gene=PARK7
PRAME	PRAME Nuclear Receptor Transcriptional Regulator	Protein Coding	P78395	45	GC22M022547	10.6791658401489	https://www.genecards.org/cgi-bin/carddisp.pl?gene=PRAME
RBL2	RB Transcriptional Corepressor Like 2	Protein Coding	Q08999	53	GC16P053433	10.646951675415	https://www.genecards.org/cgi-bin/carddisp.pl?gene=RBL2
NPPB	Natriuretic Peptide B	Protein Coding	P16860	51	GC01M013631	10.6305904388428	https://www.genecards.org/cgi-bin/carddisp.pl?gene=NPPB
ITGAL	Integrin Subunit Alpha L	Protein Coding	P20701	55	GC16P030472	10.509937286377	https://www.genecards.org/cgi-bin/carddisp.pl?gene=ITGAL
PSMD10	Proteasome 26S Subunit, Non-ATPase 10	Protein Coding	O75832	48	GC0XM108084	10.4977416992188	https://www.genecards.org/cgi-bin/carddisp.pl?gene=PSMD10
CYBA	Cytochrome B-245 Alpha Chain	Protein Coding	P13498	55	GC16M088643	10.4805660247803	https://www.genecards.org/cgi-bin/carddisp.pl?gene=CYBA
BIRC6	Baculoviral IAP Repeat Containing 6	Protein Coding	Q9NR09	49	GC02P032357	10.4610586166382	https://www.genecards.org/cgi-bin/carddisp.pl?gene=BIRC6
IMPDH2	Inosine Monophosphate Dehydrogenase 2	Protein Coding	P12268	57	GC03M053464	10.4540939331055	https://www.genecards.org/cgi-bin/carddisp.pl?gene=IMPDH2
CST3	Cystatin C	Protein Coding	P01034	52	GC20M023882	10.426326751709	https://www.genecards.org/cgi-bin/carddisp.pl?gene=CST3
YWHAG	Tyrosine 3-Monooxygenase/Tryptophan 5-Monooxygenase Activation Protein Gamma	Protein Coding	P61981	56	GC07M078427	10.4002571105957	https://www.genecards.org/cgi-bin/carddisp.pl?gene=YWHAG
CACYBP	Calcyclin Binding Protein	Protein Coding	Q9HB71	45	GC01P175007	10.3965034484863	https://www.genecards.org/cgi-bin/carddisp.pl?gene=CACYBP
DAXX	Death Domain Associated Protein	Protein Coding	Q9UER7	51	GC06M033318	10.3747386932373	https://www.genecards.org/cgi-bin/carddisp.pl?gene=DAXX
TET1	Tet Methylcytosine Dioxygenase 1	Protein Coding	Q8NFU7	46	GC10P068560	10.3304691314697	https://www.genecards.org/cgi-bin/carddisp.pl?gene=TET1
SEMA3B	Semaphorin 3B	Protein Coding	Q13214	48	GC03P050267	10.2873106002808	https://www.genecards.org/cgi-bin/carddisp.pl?gene=SEMA3B
LPAR2	Lysophosphatidic Acid Receptor 2	Protein Coding	Q9HBW0	51	GC19M019671	10.2717533111572	https://www.genecards.org/cgi-bin/carddisp.pl?gene=LPAR2
CDX1	Caudal Type Homeobox 1	Protein Coding	P47902	44	GC05P150166	10.1760187149048	https://www.genecards.org/cgi-bin/carddisp.pl?gene=CDX1
PCLAF	PCNA Clamp Associated Factor	Protein Coding	Q15004	42	GC15M144237	10.1606492996216	https://www.genecards.org/cgi-bin/carddisp.pl?gene=PCLAF
PTPN2	Protein Tyrosine Phosphatase Non-Receptor Type 2	Protein Coding	P17706	55	GC18M032971	10.145414352417	https://www.genecards.org/cgi-bin/carddisp.pl?gene=PTPN2
ITGB2	Integrin Subunit Beta 2	Protein Coding	P05107	59	GC21M044885	10.080358505249	https://www.genecards.org/cgi-bin/carddisp.pl?gene=ITGB2
SLC22A16	Solute Carrier Family 22 Member 16	Protein Coding	Q86VW1	45	GC06M110424	10.0765171051025	https://www.genecards.org/cgi-bin/carddisp.pl?gene=SLC22A16
PODXL	Podocalyxin Like	Protein Coding	O00592	50	GC07M131500	10.0030059814453	https://www.genecards.org/cgi-bin/carddisp.pl?gene=PODXL
ILF3	Interleukin Enhancer Binding Factor 3	Protein Coding	Q12906	46	GC19P102320	9.99711036682129	https://www.genecards.org/cgi-bin/carddisp.pl?gene=ILF3
MIR655	MicroRNA 655	RNA Gene		20	GC14P115626	9.86315727233887	https://www.genecards.org/cgi-bin/carddisp.pl?gene=MIR655
S100A1	S100 Calcium Binding Protein A1	Protein Coding	P23297	48	GC01P153627	9.83707904815674	https://www.genecards.org/cgi-bin/carddisp.pl?gene=S100A1
CBLB	Cbl Proto-Oncogene B	Protein Coding	Q13191	52	GC03M105655	9.82586002349854	https://www.genecards.org/cgi-bin/carddisp.pl?gene=CBLB
KIF11	Kinesin Family Member 11	Protein Coding	P52732	56	GC10P092574	9.8183479309082	https://www.genecards.org/cgi-bin/carddisp.pl?gene=KIF11
PEPD	Peptidase D	Protein Coding	P12955	54	GC19M033386	9.79024791717529	https://www.genecards.org/cgi-bin/carddisp.pl?gene=PEPD
STOM	Stomatin	Protein Coding	P27105	49	GC09M121338	9.76300430297852	https://www.genecards.org/cgi-bin/carddisp.pl?gene=STOM
LAPTM4B	Lysosomal Protein Transmembrane 4 Beta	Protein Coding	Q86VI4	44	GC08P097775	9.75445079803467	https://www.genecards.org/cgi-bin/carddisp.pl?gene=LAPTM4B
GAB2	GRB2 Associated Binding Protein 2	Protein Coding	Q9UQC2	50	GC11M078215	9.72574901580811	https://www.genecards.org/cgi-bin/carddisp.pl?gene=GAB2
USP1	Ubiquitin Specific Peptidase 1	Protein Coding	O94782	52	GC01P062436	9.71866607666016	https://www.genecards.org/cgi-bin/carddisp.pl?gene=USP1
HNRNPH1	Heterogeneous Nuclear Ribonucleoprotein H1	Protein Coding	P31943	50	GC05M179614	9.68843555450439	https://www.genecards.org/cgi-bin/carddisp.pl?gene=HNRNPH1
TBP	TATA-Box Binding Protein	Protein Coding	P20226	57	GC06P170554	9.67341804504395	https://www.genecards.org/cgi-bin/carddisp.pl?gene=TBP
CD58	CD58 Molecule	Protein Coding	P19256	49	GC01M116514	9.62034511566162	https://www.genecards.org/cgi-bin/carddisp.pl?gene=CD58
HSD11B2	Hydroxysteroid 11-Beta Dehydrogenase 2	Protein Coding	P80365	54	GC16P075819	9.61399269104004	https://www.genecards.org/cgi-bin/carddisp.pl?gene=HSD11B2
PRDX6	Peroxiredoxin 6	Protein Coding	P30041	55	GC01P173477	9.5887393951416	https://www.genecards.org/cgi-bin/carddisp.pl?gene=PRDX6
ATXN2	Ataxin 2	Protein Coding	Q99700	52	GC12M111443	9.5720796585083	https://www.genecards.org/cgi-bin/carddisp.pl?gene=ATXN2
YTHDF1	YTH N6-Methyladenosine RNA Binding Protein F1	Protein Coding	Q9BYJ9	44	GC20M063195	9.47028541564941	https://www.genecards.org/cgi-bin/carddisp.pl?gene=YTHDF1
ST6GAL1	ST6 Beta-Galactoside Alpha-2,6-Sialyltransferase 1	Protein Coding	P15907	51	GC03P186930	9.45194244384766	https://www.genecards.org/cgi-bin/carddisp.pl?gene=ST6GAL1
YWHAQ	Tyrosine 3-Monooxygenase/Tryptophan 5-Monooxygenase Activation Protein Theta	Protein Coding	P27348	55	GC02M009583	9.44948196411133	https://www.genecards.org/cgi-bin/carddisp.pl?gene=YWHAQ
RPS12	Ribosomal Protein S12	Protein Coding	P25398	50	GC06P132814	9.42455291748047	https://www.genecards.org/cgi-bin/carddisp.pl?gene=RPS12
GNB2	G Protein Subunit Beta 2	Protein Coding	P62879	50	GC07P100673	9.39959335327148	https://www.genecards.org/cgi-bin/carddisp.pl?gene=GNB2
ITGA4	Integrin Subunit Alpha 4	Protein Coding	P13612	57	GC02P181459	9.38595199584961	https://www.genecards.org/cgi-bin/carddisp.pl?gene=ITGA4
MIR299	MicroRNA 299	RNA Gene		23	GC14P115592	9.38150215148926	https://www.genecards.org/cgi-bin/carddisp.pl?gene=MIR299
DUSP19	Dual Specificity Phosphatase 19	Protein Coding	Q8WTR2	45	GC02P183078	9.34092044830322	https://www.genecards.org/cgi-bin/carddisp.pl?gene=DUSP19
TYRO3	TYRO3 Protein Tyrosine Kinase	Protein Coding	Q06418	57	GC15P041557	9.33192348480225	https://www.genecards.org/cgi-bin/carddisp.pl?gene=TYRO3
BIK	BCL2 Interacting Killer	Protein Coding	Q13323	44	GC22P043110	9.32644557952881	https://www.genecards.org/cgi-bin/carddisp.pl?gene=BIK
CCAR1	Cell Division Cycle And Apoptosis Regulator 1	Protein Coding	Q8IX12	44	GC10P068721	9.2869815826416	https://www.genecards.org/cgi-bin/carddisp.pl?gene=CCAR1
PSMC4	Proteasome 26S Subunit, ATPase 4	Protein Coding	P43686	50	GC19P103065	9.27797508239746	https://www.genecards.org/cgi-bin/carddisp.pl?gene=PSMC4
TLR7	Toll Like Receptor 7	Protein Coding	Q9NYK1	57	GC0XP012867	9.26278686523438	https://www.genecards.org/cgi-bin/carddisp.pl?gene=TLR7
FTH1	Ferritin Heavy Chain 1	Protein Coding	P02794	58	GC11M061959	9.21234798431396	https://www.genecards.org/cgi-bin/carddisp.pl?gene=FTH1
HOXA10	Homeobox A10	Protein Coding	P31260	48	GC07M027960	9.21123790740967	https://www.genecards.org/cgi-bin/carddisp.pl?gene=HOXA10
CENPF	Centromere Protein F	Protein Coding	P49454	51	GC01P214603	9.19776248931885	https://www.genecards.org/cgi-bin/carddisp.pl?gene=CENPF
PPP1R13L	Protein Phosphatase 1 Regulatory Subunit 13 Like	Protein Coding	Q8WUF5	49	GC19M045379	9.19002151489258	https://www.genecards.org/cgi-bin/carddisp.pl?gene=PPP1R13L
CARMN	Cardiac Mesoderm Enhancer-Associated Non-Coding RNA	RNA Gene		24	GC05P149397	9.17191600799561	https://www.genecards.org/cgi-bin/carddisp.pl?gene=CARMN
SLC22A2	Solute Carrier Family 22 Member 2	Protein Coding	O15244	52	GC06M160217	9.16497135162354	https://www.genecards.org/cgi-bin/carddisp.pl?gene=SLC22A2
SEMA3F	Semaphorin 3F	Protein Coding	Q13275	51	GC03P056021	9.15731334686279	https://www.genecards.org/cgi-bin/carddisp.pl?gene=SEMA3F
TPI1	Triosephosphate Isomerase 1	Protein Coding	P60174	56	GC12P006867	9.12682914733887	https://www.genecards.org/cgi-bin/carddisp.pl?gene=TPI1
CTBP2	C-Terminal Binding Protein 2	Protein Coding	P56545	49	GC10M124984	9.08017730712891	https://www.genecards.org/cgi-bin/carddisp.pl?gene=CTBP2
MIR1246	MicroRNA 1246	RNA Gene		13	GC02M176600	9.07990074157715	https://www.genecards.org/cgi-bin/carddisp.pl?gene=MIR1246
TMSB4X	Thymosin Beta 4 X-Linked	Protein Coding	P62328	48	GC0XP012975	9.07430934906006	https://www.genecards.org/cgi-bin/carddisp.pl?gene=TMSB4X
DNM1L	Dynamin 1 Like	Protein Coding	O00429	57	GC12P032679	9.05830001831055	https://www.genecards.org/cgi-bin/carddisp.pl?gene=DNM1L
FIP1L1	Factor Interacting With PAPOLA And CPSF1	Protein Coding	Q6UN15	47	GC04P053470	8.93561458587646	https://www.genecards.org/cgi-bin/carddisp.pl?gene=FIP1L1
CLDN6	Claudin 6	Protein Coding	P56747	47	GC16M003014	8.91872978210449	https://www.genecards.org/cgi-bin/carddisp.pl?gene=CLDN6
UBE2D1	Ubiquitin Conjugating Enzyme E2 D1	Protein Coding	P51668	52	GC10P058334	8.91632461547852	https://www.genecards.org/cgi-bin/carddisp.pl?gene=UBE2D1
ST3GAL4	ST3 Beta-Galactoside Alpha-2,3-Sialyltransferase 4	Protein Coding	Q11206	50	GC11P126355	8.90241050720215	https://www.genecards.org/cgi-bin/carddisp.pl?gene=ST3GAL4
HADHA	Hydroxyacyl-CoA Dehydrogenase Trifunctional Multienzyme Complex Subunit Alpha	Protein Coding	P40939	55	GC02M026190	8.84920501708984	https://www.genecards.org/cgi-bin/carddisp.pl?gene=HADHA
CCDC88A	Coiled-Coil Domain Containing 88A	Protein Coding	Q3V6T2	49	GC02M055287	8.807053565979	https://www.genecards.org/cgi-bin/carddisp.pl?gene=CCDC88A
SSTR3	Somatostatin Receptor 3	Protein Coding	P32745	53	GC22M037204	8.79357528686523	https://www.genecards.org/cgi-bin/carddisp.pl?gene=SSTR3
PLAC8	Placenta Associated 8	Protein Coding	Q9NZF1	40	GC04M083090	8.77959060668945	https://www.genecards.org/cgi-bin/carddisp.pl?gene=PLAC8
TP53AIP1	Tumor Protein P53 Regulated Apoptosis Inducing Protein 1	Protein Coding	Q9HCN2	42	GC11M128934	8.75309276580811	https://www.genecards.org/cgi-bin/carddisp.pl?gene=TP53AIP1
LINC00467	Long Intergenic Non-Protein Coding RNA 467	RNA Gene		25	GC01P211382	8.73526477813721	https://www.genecards.org/cgi-bin/carddisp.pl?gene=LINC00467
DAG1	Dystroglycan 1	Protein Coding	Q14118	55	GC03P055996	8.73163509368896	https://www.genecards.org/cgi-bin/carddisp.pl?gene=DAG1
EMD	Emerin	Protein Coding	P50402	54	GC0XP154379	8.72441673278809	https://www.genecards.org/cgi-bin/carddisp.pl?gene=EMD
SLC6A2	Solute Carrier Family 6 Member 2	Protein Coding	P23975	55	GC16P067784	8.71809101104736	https://www.genecards.org/cgi-bin/carddisp.pl?gene=SLC6A2
AKR1C4	Aldo-Keto Reductase Family 1 Member C4	Protein Coding	P17516	55	GC10P005195	8.70971202850342	https://www.genecards.org/cgi-bin/carddisp.pl?gene=AKR1C4
SIRT7	Sirtuin 7	Protein Coding	Q9NRC8	44	GC17M081911	8.69862651824951	https://www.genecards.org/cgi-bin/carddisp.pl?gene=SIRT7
MCTS1	MCTS1 Re-Initiation And Release Factor	Protein Coding	Q9ULC4	42	GC0XP120594	8.69006156921387	https://www.genecards.org/cgi-bin/carddisp.pl?gene=MCTS1
CYB5R3	Cytochrome B5 Reductase 3	Protein Coding	P00387	54	GC22M074908	8.66102123260498	https://www.genecards.org/cgi-bin/carddisp.pl?gene=CYB5R3
MAPKAPK2	MAPK Activated Protein Kinase 2	Protein Coding	P49137	54	GC01P206684	8.61442565917969	https://www.genecards.org/cgi-bin/carddisp.pl?gene=MAPKAPK2
RPS25	Ribosomal Protein S25	Protein Coding	P62851	44	GC11M119015	8.55289459228516	https://www.genecards.org/cgi-bin/carddisp.pl?gene=RPS25
PVR	PVR Cell Adhesion Molecule	Protein Coding	P15151	52	GC19P103257	8.53300762176514	https://www.genecards.org/cgi-bin/carddisp.pl?gene=PVR
PKN1	Protein Kinase N1	Protein Coding	Q16512	54	GC19P014433	8.53092575073242	https://www.genecards.org/cgi-bin/carddisp.pl?gene=PKN1
IRF8	Interferon Regulatory Factor 8	Protein Coding	Q02556	54	GC16P085900	8.47394943237305	https://www.genecards.org/cgi-bin/carddisp.pl?gene=IRF8
DDX11-AS1	DDX11 Antisense RNA 1	RNA Gene		18	GC12M031020	8.4329948425293	https://www.genecards.org/cgi-bin/carddisp.pl?gene=DDX11-AS1
MAP4	Microtubule Associated Protein 4	Protein Coding	P27816	43	GC03M047850	8.39157867431641	https://www.genecards.org/cgi-bin/carddisp.pl?gene=MAP4
SLC25A13	Solute Carrier Family 25 Member 13	Protein Coding	Q9UJS0	54	GC07M096120	8.3795223236084	https://www.genecards.org/cgi-bin/carddisp.pl?gene=SLC25A13
MYO5A	Myosin VA	Protein Coding	Q9Y4I1	53	GC15M145902	8.35318851470947	https://www.genecards.org/cgi-bin/carddisp.pl?gene=MYO5A
ITCH	Itchy E3 Ubiquitin Protein Ligase	Protein Coding	Q96J02	55	GC20P034363	8.34186744689941	https://www.genecards.org/cgi-bin/carddisp.pl?gene=ITCH
RRM2B	Ribonucleotide Reductase Regulatory TP53 Inducible Subunit M2B	Protein Coding	Q7LG56	57	GC08M102204	8.32690906524658	https://www.genecards.org/cgi-bin/carddisp.pl?gene=RRM2B
POLR2L	RNA Polymerase II, I And III Subunit L	Protein Coding	P62875	48	GC11M010224	8.32587146759033	https://www.genecards.org/cgi-bin/carddisp.pl?gene=POLR2L
PTBP1	Polypyrimidine Tract Binding Protein 1	Protein Coding	P26599	48	GC19P000797	8.31160736083984	https://www.genecards.org/cgi-bin/carddisp.pl?gene=PTBP1
ABCE1	ATP Binding Cassette Subfamily E Member 1	Protein Coding	P61221	45	GC04P145097	8.30659294128418	https://www.genecards.org/cgi-bin/carddisp.pl?gene=ABCE1
GCLM	Glutamate-Cysteine Ligase Modifier Subunit	Protein Coding	P48507	49	GC01M093885	8.30349731445313	https://www.genecards.org/cgi-bin/carddisp.pl?gene=GCLM
RPL9	Ribosomal Protein L9	Protein Coding	P32969	48	GC04M039452	8.27887535095215	https://www.genecards.org/cgi-bin/carddisp.pl?gene=RPL9
NFYA	Nuclear Transcription Factor Y Subunit Alpha	Protein Coding	P23511	49	GC06P125669	8.27190017700195	https://www.genecards.org/cgi-bin/carddisp.pl?gene=NFYA
RBL1	RB Transcriptional Corepressor Like 1	Protein Coding	P28749	49	GC20M036996	8.23925685882568	https://www.genecards.org/cgi-bin/carddisp.pl?gene=RBL1
TRPC5	Transient Receptor Potential Cation Channel Subfamily C Member 5	Protein Coding	Q9UL62	49	GC0XM111774	8.20082759857178	https://www.genecards.org/cgi-bin/carddisp.pl?gene=TRPC5
A2M	Alpha-2-Macroglobulin	Protein Coding	P01023	55	GC12M009067	8.20044326782227	https://www.genecards.org/cgi-bin/carddisp.pl?gene=A2M
HNRNPF	Heterogeneous Nuclear Ribonucleoprotein F	Protein Coding	P52597	45	GC10M043385	8.19265270233154	https://www.genecards.org/cgi-bin/carddisp.pl?gene=HNRNPF
PAK3	P21 (RAC1) Activated Kinase 3	Protein Coding	O75914	57	GC0XP110944	8.17263698577881	https://www.genecards.org/cgi-bin/carddisp.pl?gene=PAK3
RPL22	Ribosomal Protein L22	Protein Coding	P35268	49	GC01M013089	8.15756893157959	https://www.genecards.org/cgi-bin/carddisp.pl?gene=RPL22
SCGB1A1	Secretoglobin Family 1A Member 1	Protein Coding	P11684	49	GC11P062405	8.14126682281494	https://www.genecards.org/cgi-bin/carddisp.pl?gene=SCGB1A1
HNRNPC	Heterogeneous Nuclear Ribonucleoprotein C	Protein Coding	P07910	50	GC14M026505	8.12600803375244	https://www.genecards.org/cgi-bin/carddisp.pl?gene=HNRNPC
DNASE1	Deoxyribonuclease 1	Protein Coding	P24855	52	GC16P003611	8.12090301513672	https://www.genecards.org/cgi-bin/carddisp.pl?gene=DNASE1
NUTM1	NUT Midline Carcinoma Family Member 1	Protein Coding	Q86Y26	42	GC15P034343	8.1097526550293	https://www.genecards.org/cgi-bin/carddisp.pl?gene=NUTM1
EMP1	Epithelial Membrane Protein 1	Protein Coding	P54849	43	GC12P013196	8.09687805175781	https://www.genecards.org/cgi-bin/carddisp.pl?gene=EMP1
PGPEP1	Pyroglutamyl-Peptidase I	Protein Coding	Q9NXJ5	42	GC19P102650	8.079909324646	https://www.genecards.org/cgi-bin/carddisp.pl?gene=PGPEP1
GLRX	Glutaredoxin	Protein Coding	P35754	51	GC05M095752	8.07728958129883	https://www.genecards.org/cgi-bin/carddisp.pl?gene=GLRX
CPQ	Carboxypeptidase Q	Protein Coding	Q9Y646	47	GC08P096645	8.07191467285156	https://www.genecards.org/cgi-bin/carddisp.pl?gene=CPQ
YTHDF2	YTH N6-Methyladenosine RNA Binding Protein F2	Protein Coding	Q9Y5A9	45	GC01P034802	8.04329204559326	https://www.genecards.org/cgi-bin/carddisp.pl?gene=YTHDF2
ATP5F1B	ATP Synthase F1 Subunit Beta	Protein Coding	P06576	51	GC12M059096	8.02254390716553	https://www.genecards.org/cgi-bin/carddisp.pl?gene=ATP5F1B
HTT	Huntingtin	Protein Coding	P42858	52	GC04P003041	7.91549777984619	https://www.genecards.org/cgi-bin/carddisp.pl?gene=HTT
KPNB1	Karyopherin Subunit Beta 1	Protein Coding	Q14974	52	GC17P047649	7.87824821472168	https://www.genecards.org/cgi-bin/carddisp.pl?gene=KPNB1
TP53INP1	Tumor Protein P53 Inducible Nuclear Protein 1	Protein Coding	Q96A56	41	GC08M094925	7.87265729904175	https://www.genecards.org/cgi-bin/carddisp.pl?gene=TP53INP1
RARRES1	Retinoic Acid Receptor Responder 1	Protein Coding	P49788	48	GC03M158696	7.83660507202148	https://www.genecards.org/cgi-bin/carddisp.pl?gene=RARRES1
ALYREF	Aly/REF Export Factor	Protein Coding	Q86V81	47	GC17M081887	7.83147621154785	https://www.genecards.org/cgi-bin/carddisp.pl?gene=ALYREF
NOP56	NOP56 Ribonucleoprotein	Protein Coding	O00567	52	GC20P007575	7.81543254852295	https://www.genecards.org/cgi-bin/carddisp.pl?gene=NOP56
RCN1	Reticulocalbin 1	Protein Coding	Q15293	48	GC11P032090	7.75921726226807	https://www.genecards.org/cgi-bin/carddisp.pl?gene=RCN1
RPS8	Ribosomal Protein S8	Protein Coding	P62241	46	GC01P044775	7.74010419845581	https://www.genecards.org/cgi-bin/carddisp.pl?gene=RPS8
TM9SF4	Transmembrane 9 Superfamily Member 4	Protein Coding	Q92544	43	GC20P032109	7.73439741134644	https://www.genecards.org/cgi-bin/carddisp.pl?gene=TM9SF4
FCGR1A	Fc Gamma Receptor Ia	Protein Coding	P12314	50	GC01P160276	7.71459341049194	https://www.genecards.org/cgi-bin/carddisp.pl?gene=FCGR1A
RAB27A	RAB27A, Member RAS Oncogene Family	Protein Coding	P51159	56	GC15M055202	7.70318078994751	https://www.genecards.org/cgi-bin/carddisp.pl?gene=RAB27A
GLUD1	Glutamate Dehydrogenase 1	Protein Coding	P00367	58	GC10M087050	7.70160579681396	https://www.genecards.org/cgi-bin/carddisp.pl?gene=GLUD1
HCK	HCK Proto-Oncogene, Src Family Tyrosine Kinase	Protein Coding	P08631	57	GC20P032052	7.70090293884277	https://www.genecards.org/cgi-bin/carddisp.pl?gene=HCK
BLZF1	Basic Leucine Zipper Nuclear Factor 1	Protein Coding	Q9H2G9	47	GC01P169367	7.69193172454834	https://www.genecards.org/cgi-bin/carddisp.pl?gene=BLZF1
DDX18	DEAD-Box Helicase 18	Protein Coding	Q9NVP1	43	GC02P141284	7.688316822052	https://www.genecards.org/cgi-bin/carddisp.pl?gene=DDX18
SMPD1	Sphingomyelin Phosphodiesterase 1	Protein Coding	P17405	57	GC11P006390	7.65496635437012	https://www.genecards.org/cgi-bin/carddisp.pl?gene=SMPD1
HUWE1	HECT, UBA And WWE Domain Containing E3 Ubiquitin Protein Ligase 1	Protein Coding	Q7Z6Z7	54	GC0XM053532	7.65094995498657	https://www.genecards.org/cgi-bin/carddisp.pl?gene=HUWE1
RPL17	Ribosomal Protein L17	Protein Coding	P18621	43	GC18M049488	7.63259696960449	https://www.genecards.org/cgi-bin/carddisp.pl?gene=RPL17
MAP2	Microtubule Associated Protein 2	Protein Coding	P11137	52	GC02P209424	7.62025022506714	https://www.genecards.org/cgi-bin/carddisp.pl?gene=MAP2
ZBTB7A	Zinc Finger And BTB Domain Containing 7A	Protein Coding	O95365	45	GC19M018897	7.61994886398315	https://www.genecards.org/cgi-bin/carddisp.pl?gene=ZBTB7A
HTR3A	5-Hydroxytryptamine Receptor 3A	Protein Coding	P46098	54	GC11P113975	7.5957670211792	https://www.genecards.org/cgi-bin/carddisp.pl?gene=HTR3A
HNRNPL	Heterogeneous Nuclear Ribonucleoprotein L	Protein Coding	P14866	46	GC19M038836	7.58174276351929	https://www.genecards.org/cgi-bin/carddisp.pl?gene=HNRNPL
SUV39H1	SUV39H1 Histone Lysine Methyltransferase	Protein Coding	O43463	51	GC0XP056673	7.57558870315552	https://www.genecards.org/cgi-bin/carddisp.pl?gene=SUV39H1
TAF1	TATA-Box Binding Protein Associated Factor 1	Protein Coding	P21675	56	GC0XP071366	7.56466197967529	https://www.genecards.org/cgi-bin/carddisp.pl?gene=TAF1
GSTO1	Glutathione S-Transferase Omega 1	Protein Coding	P78417	52	GC10P104235	7.55316162109375	https://www.genecards.org/cgi-bin/carddisp.pl?gene=GSTO1
PROC	Protein C, Inactivator Of Coagulation Factors Va And VIIIa	Protein Coding	P04070	60	GC02P127418	7.53403854370117	https://www.genecards.org/cgi-bin/carddisp.pl?gene=PROC
NOLC1	Nucleolar And Coiled-Body Phosphoprotein 1	Protein Coding	Q14978	48	GC10P102152	7.5293607711792	https://www.genecards.org/cgi-bin/carddisp.pl?gene=NOLC1
SIAH1	Siah E3 Ubiquitin Protein Ligase 1	Protein Coding	Q8IUQ4	54	GC16M048357	7.49096584320068	https://www.genecards.org/cgi-bin/carddisp.pl?gene=SIAH1
SMAD5	SMAD Family Member 5	Protein Coding	Q99717	50	GC05P136132	7.47411298751831	https://www.genecards.org/cgi-bin/carddisp.pl?gene=SMAD5
CAMKK2	Calcium/Calmodulin Dependent Protein Kinase Kinase 2	Protein Coding	Q96RR4	54	GC12M123406	7.454909324646	https://www.genecards.org/cgi-bin/carddisp.pl?gene=CAMKK2
NKX2-5	NK2 Homeobox 5	Protein Coding	P52952	54	GC05M173232	7.45192766189575	https://www.genecards.org/cgi-bin/carddisp.pl?gene=NKX2-5
RBM28	RNA Binding Motif Protein 28	Protein Coding	Q9NW13	47	GC07M128972	7.44346046447754	https://www.genecards.org/cgi-bin/carddisp.pl?gene=RBM28
ABCB8	ATP Binding Cassette Subfamily B Member 8	Protein Coding	Q9NUT2	47	GC07P151028	7.43160009384155	https://www.genecards.org/cgi-bin/carddisp.pl?gene=ABCB8
UBE2D3	Ubiquitin Conjugating Enzyme E2 D3	Protein Coding	P61077	52	GC04M102794	7.42977333068848	https://www.genecards.org/cgi-bin/carddisp.pl?gene=UBE2D3
DGKE	Diacylglycerol Kinase Epsilon	Protein Coding	P52429	54	GC17P056834	7.40656566619873	https://www.genecards.org/cgi-bin/carddisp.pl?gene=DGKE
CYB5A	Cytochrome B5 Type A	Protein Coding	P00167	52	GC18M074250	7.40195941925049	https://www.genecards.org/cgi-bin/carddisp.pl?gene=CYB5A
MATR3	Matrin 3	Protein Coding	P43243	51	GC05P139274	7.39157295227051	https://www.genecards.org/cgi-bin/carddisp.pl?gene=MATR3
DSG1	Desmoglein 1	Protein Coding	Q02413	50	GC18P031318	7.38141822814941	https://www.genecards.org/cgi-bin/carddisp.pl?gene=DSG1
TCL1A	TCL1 Family AKT Coactivator A	Protein Coding	P56279	50	GC14M095709	7.24175834655762	https://www.genecards.org/cgi-bin/carddisp.pl?gene=TCL1A
KCNA5	Potassium Voltage-Gated Channel Subfamily A Member 5	Protein Coding	P22460	54	GC12P005043	7.23614645004272	https://www.genecards.org/cgi-bin/carddisp.pl?gene=KCNA5
H1-5	H1.5 Linker Histone, Cluster Member	Protein Coding	P16401	45	GC06M091690	7.23290634155273	https://www.genecards.org/cgi-bin/carddisp.pl?gene=H1-5
MIR3609	MicroRNA 3609	RNA Gene		19	GC07P098881	7.21424436569214	https://www.genecards.org/cgi-bin/carddisp.pl?gene=MIR3609
MSBP1	Minisatellite Binding Protein 1	Protein Coding		9	GC00U990213	7.20845508575439	https://www.genecards.org/cgi-bin/carddisp.pl?gene=MSBP1
LRRK2	Leucine Rich Repeat Kinase 2	Protein Coding	Q5S007	58	GC12P040196	7.20723581314087	https://www.genecards.org/cgi-bin/carddisp.pl?gene=LRRK2
NAGLU	N-Acetyl-Alpha-Glucosaminidase	Protein Coding	P54802	51	GC17P101608	7.20139408111572	https://www.genecards.org/cgi-bin/carddisp.pl?gene=NAGLU
WASF1	WASP Family Member 1	Protein Coding	Q92558	51	GC06M110099	7.19056034088135	https://www.genecards.org/cgi-bin/carddisp.pl?gene=WASF1
RAD18	RAD18 E3 Ubiquitin Protein Ligase	Protein Coding	Q9NS91	49	GC03M008775	7.14598655700684	https://www.genecards.org/cgi-bin/carddisp.pl?gene=RAD18
KIRREL1	Kirre Like Nephrin Family Adhesion Molecule 1	Protein Coding	Q96J84	49	GC01P160839	7.14446544647217	https://www.genecards.org/cgi-bin/carddisp.pl?gene=KIRREL1
HNRNPA3	Heterogeneous Nuclear Ribonucleoprotein A3	Protein Coding	P51991	48	GC02P177212	7.14147758483887	https://www.genecards.org/cgi-bin/carddisp.pl?gene=HNRNPA3
IL17F	Interleukin 17F	Protein Coding	Q96PD4	51	GC06M091071	7.13281536102295	https://www.genecards.org/cgi-bin/carddisp.pl?gene=IL17F
HTRA1	HtrA Serine Peptidase 1	Protein Coding	Q92743	54	GC10P122461	7.12499237060547	https://www.genecards.org/cgi-bin/carddisp.pl?gene=HTRA1
HMBS	Hydroxymethylbilane Synthase	Protein Coding	P08397	54	GC11P119084	7.12277746200562	https://www.genecards.org/cgi-bin/carddisp.pl?gene=HMBS
PERP	P53 Apoptosis Effector Related To PMP22	Protein Coding	Q96FX8	47	GC06M138088	7.11736392974854	https://www.genecards.org/cgi-bin/carddisp.pl?gene=PERP
WTAP	WT1 Associated Protein	Protein Coding	Q15007	45	GC06P159725	7.10938930511475	https://www.genecards.org/cgi-bin/carddisp.pl?gene=WTAP
AATF	Apoptosis Antagonizing Transcription Factor	Protein Coding	Q9NY61	49	GC17P036948	7.10718727111816	https://www.genecards.org/cgi-bin/carddisp.pl?gene=AATF
PROK1	Prokineticin 1	Protein Coding	P58294	44	GC01P110451	7.10271263122559	https://www.genecards.org/cgi-bin/carddisp.pl?gene=PROK1
NDUFS4	NADH:Ubiquinone Oxidoreductase Subunit S4	Protein Coding	O43181	51	GC05P053560	7.09650325775146	https://www.genecards.org/cgi-bin/carddisp.pl?gene=NDUFS4
CERS2	Ceramide Synthase 2	Protein Coding	Q96G23	49	GC01M150960	7.09136724472046	https://www.genecards.org/cgi-bin/carddisp.pl?gene=CERS2
GAA	Alpha Glucosidase	Protein Coding	P10253	58	GC17P080101	7.06931686401367	https://www.genecards.org/cgi-bin/carddisp.pl?gene=GAA
PICSAR	P38 Inhibited Cutaneous Squamous Cell Carcinoma Associated LincRNA	RNA Gene		25	GC21M053271	7.05489253997803	https://www.genecards.org/cgi-bin/carddisp.pl?gene=PICSAR
HSPA1L	Heat Shock Protein Family A (Hsp70) Member 1 Like	Protein Coding	P34931	51	GC06M031809	7.05272197723389	https://www.genecards.org/cgi-bin/carddisp.pl?gene=HSPA1L
POMGNT2	Protein O-Linked Mannose N-Acetylglucosaminyltransferase 2 (Beta 1,4-)	Protein Coding	Q8NAT1	47	GC03M043121	7.03573656082153	https://www.genecards.org/cgi-bin/carddisp.pl?gene=POMGNT2
SUMO1	Small Ubiquitin Like Modifier 1	Protein Coding	P63165	55	GC02M202206	7.03517723083496	https://www.genecards.org/cgi-bin/carddisp.pl?gene=SUMO1
ANGPTL8	Angiopoietin Like 8	Protein Coding	Q6UXH0	40	GC19P102350	7.02153968811035	https://www.genecards.org/cgi-bin/carddisp.pl?gene=ANGPTL8
PTGIS	Prostaglandin I2 Synthase	Protein Coding	Q16647	54	GC20M049503	6.98342561721802	https://www.genecards.org/cgi-bin/carddisp.pl?gene=PTGIS
RPS13	Ribosomal Protein S13	Protein Coding	P62277	49	GC11M017886	6.98026943206787	https://www.genecards.org/cgi-bin/carddisp.pl?gene=RPS13
DUT	Deoxyuridine Triphosphatase	Protein Coding	P33316	51	GC15P048331	6.97070360183716	https://www.genecards.org/cgi-bin/carddisp.pl?gene=DUT
MRPS26	Mitochondrial Ribosomal Protein S26	Protein Coding	Q9BYN8	41	GC20P007596	6.86777687072754	https://www.genecards.org/cgi-bin/carddisp.pl?gene=MRPS26
TOP3B	DNA Topoisomerase III Beta	Protein Coding	O95985	47	GC22M021957	6.83979845046997	https://www.genecards.org/cgi-bin/carddisp.pl?gene=TOP3B
FKBP1A	FKBP Prolyl Isomerase 1A	Protein Coding	P62942	57	GC20M001369	6.83165454864502	https://www.genecards.org/cgi-bin/carddisp.pl?gene=FKBP1A
RND3	Rho Family GTPase 3	Protein Coding	P61587	49	GC02M150468	6.82984828948975	https://www.genecards.org/cgi-bin/carddisp.pl?gene=RND3
DFFA	DNA Fragmentation Factor Subunit Alpha	Protein Coding	O00273	52	GC01M010456	6.78941535949707	https://www.genecards.org/cgi-bin/carddisp.pl?gene=DFFA
SYNCRIP	Synaptotagmin Binding Cytoplasmic RNA Interacting Protein	Protein Coding	O60506	47	GC06M085607	6.76249122619629	https://www.genecards.org/cgi-bin/carddisp.pl?gene=SYNCRIP
GGCT	Gamma-Glutamylcyclotransferase	Protein Coding	O75223	47	GC07M030496	6.73708200454712	https://www.genecards.org/cgi-bin/carddisp.pl?gene=GGCT
ISG20	Interferon Stimulated Exonuclease Gene 20	Protein Coding	Q96AZ6	48	GC15P088635	6.72594833374023	https://www.genecards.org/cgi-bin/carddisp.pl?gene=ISG20
CRMA	Cardiomyocyte Maturation Associated LncRNA	RNA Gene		21	GC20M062552	6.7241382598877	https://www.genecards.org/cgi-bin/carddisp.pl?gene=CRMA
MED28	Mediator Complex Subunit 28	Protein Coding	Q9H204	45	GC04P023811	6.71249485015869	https://www.genecards.org/cgi-bin/carddisp.pl?gene=MED28
PRDX4	Peroxiredoxin 4	Protein Coding	Q13162	49	GC0XP023665	6.69792461395264	https://www.genecards.org/cgi-bin/carddisp.pl?gene=PRDX4
HSPA1B	Heat Shock Protein Family A (Hsp70) Member 1B	Protein Coding	P0DMV9	47	GC06P125508	6.69534111022949	https://www.genecards.org/cgi-bin/carddisp.pl?gene=HSPA1B
PRPF19	Pre-MRNA Processing Factor 19	Protein Coding	Q9UMS4	44	GC11M060890	6.69282293319702	https://www.genecards.org/cgi-bin/carddisp.pl?gene=PRPF19
CBR3	Carbonyl Reductase 3	Protein Coding	O75828	45	GC21P036315	6.68116092681885	https://www.genecards.org/cgi-bin/carddisp.pl?gene=CBR3
H6PD	Hexose-6-Phosphate Dehydrogenase/Glucose 1-Dehydrogenase	Protein Coding	O95479	52	GC01P009234	6.67572784423828	https://www.genecards.org/cgi-bin/carddisp.pl?gene=H6PD
EPHX2	Epoxide Hydrolase 2	Protein Coding	P34913	56	GC08P027490	6.67364501953125	https://www.genecards.org/cgi-bin/carddisp.pl?gene=EPHX2
FAF1	Fas Associated Factor 1	Protein Coding	Q9UNN5	50	GC01M050439	6.66042900085449	https://www.genecards.org/cgi-bin/carddisp.pl?gene=FAF1
DCAF1	DDB1 And CUL4 Associated Factor 1	Protein Coding	Q9Y4B6	47	GC03M051395	6.64971828460693	https://www.genecards.org/cgi-bin/carddisp.pl?gene=DCAF1
TRPC1	Transient Receptor Potential Cation Channel Subfamily C Member 1	Protein Coding	P48995	49	GC03P142724	6.64963006973267	https://www.genecards.org/cgi-bin/carddisp.pl?gene=TRPC1
FBL	Fibrillarin	Protein Coding	P22087	51	GC19M039834	6.61821794509888	https://www.genecards.org/cgi-bin/carddisp.pl?gene=FBL
NCF4	Neutrophil Cytosolic Factor 4	Protein Coding	Q15080	55	GC22P036860	6.61451530456543	https://www.genecards.org/cgi-bin/carddisp.pl?gene=NCF4
TP53I3	Tumor Protein P53 Inducible Protein 3	Protein Coding	Q53FA7	47	GC02M024078	6.57517004013062	https://www.genecards.org/cgi-bin/carddisp.pl?gene=TP53I3
NECTIN1	Nectin Cell Adhesion Molecule 1	Protein Coding	Q15223	55	GC11M122339	6.55770492553711	https://www.genecards.org/cgi-bin/carddisp.pl?gene=NECTIN1
TRIP10	Thyroid Hormone Receptor Interactor 10	Protein Coding	Q15642	48	GC19P006737	6.54880237579346	https://www.genecards.org/cgi-bin/carddisp.pl?gene=TRIP10
LPO	Lactoperoxidase	Protein Coding	P22079	49	GC17P058218	6.52958869934082	https://www.genecards.org/cgi-bin/carddisp.pl?gene=LPO
CCNK	Cyclin K	Protein Coding	O75909	52	GC14P099483	6.51588106155396	https://www.genecards.org/cgi-bin/carddisp.pl?gene=CCNK
PPP2R5D	Protein Phosphatase 2 Regulatory Subunit B'Delta	Protein Coding	Q14738	55	GC06P125695	6.49292182922363	https://www.genecards.org/cgi-bin/carddisp.pl?gene=PPP2R5D
ARHGEF7	Rho Guanine Nucleotide Exchange Factor 7	Protein Coding	Q14155	47	GC13P111114	6.45688533782959	https://www.genecards.org/cgi-bin/carddisp.pl?gene=ARHGEF7
POLD2	DNA Polymerase Delta 2, Accessory Subunit	Protein Coding	P49005	49	GC07M044114	6.43921327590942	https://www.genecards.org/cgi-bin/carddisp.pl?gene=POLD2
AGRN	Agrin	Protein Coding	O00468	54	GC01P001020	6.42832517623901	https://www.genecards.org/cgi-bin/carddisp.pl?gene=AGRN
SIN3B	SIN3 Transcription Regulator Family Member B	Protein Coding	O75182	45	GC19P016829	6.41021251678467	https://www.genecards.org/cgi-bin/carddisp.pl?gene=SIN3B
BHLHE40	Basic Helix-Loop-Helix Family Member E40	Protein Coding	O14503	48	GC03P004987	6.38403987884521	https://www.genecards.org/cgi-bin/carddisp.pl?gene=BHLHE40
MYL12A	Myosin Light Chain 12A	Protein Coding	P19105	47	GC18P003238	6.37538433074951	https://www.genecards.org/cgi-bin/carddisp.pl?gene=MYL12A
CERK	Ceramide Kinase	Protein Coding	Q8TCT0	47	GC22M046684	6.35146427154541	https://www.genecards.org/cgi-bin/carddisp.pl?gene=CERK
AFDN	Afadin, Adherens Junction Formation Factor	Protein Coding	P55196	50	GC06P167828	6.28773403167725	https://www.genecards.org/cgi-bin/carddisp.pl?gene=AFDN
RPL23	Ribosomal Protein L23	Protein Coding	P62829	47	GC17M038847	6.28223609924316	https://www.genecards.org/cgi-bin/carddisp.pl?gene=RPL23
CASP4	Caspase 4	Protein Coding	P49662	55	GC11M104942	6.26414489746094	https://www.genecards.org/cgi-bin/carddisp.pl?gene=CASP4
CLCN6	Chloride Voltage-Gated Channel 6	Protein Coding	P51797	51	GC01P011806	6.23256397247314	https://www.genecards.org/cgi-bin/carddisp.pl?gene=CLCN6
PSMA3	Proteasome 20S Subunit Alpha 3	Protein Coding	P25788	53	GC14P058244	6.2315788269043	https://www.genecards.org/cgi-bin/carddisp.pl?gene=PSMA3
TAFAZZIN	Tafazzin, Phospholipid-Lysophospholipid Transacylase	Protein Coding	Q16635	50	GC0XP154425	6.1393575668335	https://www.genecards.org/cgi-bin/carddisp.pl?gene=TAFAZZIN
EFS	Embryonal Fyn-Associated Substrate	Protein Coding	O43281	43	GC14M023356	6.13903617858887	https://www.genecards.org/cgi-bin/carddisp.pl?gene=EFS
KDM4A	Lysine Demethylase 4A	Protein Coding	O75164	51	GC01P043650	6.13013076782227	https://www.genecards.org/cgi-bin/carddisp.pl?gene=KDM4A
SETD7	SET Domain Containing 7, Histone Lysine Methyltransferase	Protein Coding	Q8WTS6	49	GC04M139495	6.1237850189209	https://www.genecards.org/cgi-bin/carddisp.pl?gene=SETD7
ENTPD1	Ectonucleoside Triphosphate Diphosphohydrolase 1	Protein Coding	P49961	58	GC10P106762	6.11532115936279	https://www.genecards.org/cgi-bin/carddisp.pl?gene=ENTPD1
MIR524	MicroRNA 524	RNA Gene		16	GC19P053711	6.05725479125977	https://www.genecards.org/cgi-bin/carddisp.pl?gene=MIR524
PPP1R15A	Protein Phosphatase 1 Regulatory Subunit 15A	Protein Coding	O75807	46	GC19P048872	6.05485677719116	https://www.genecards.org/cgi-bin/carddisp.pl?gene=PPP1R15A
ENOX2	Ecto-NOX Disulfide-Thiol Exchanger 2	Protein Coding	Q16206	44	GC0XM130623	6.04307222366333	https://www.genecards.org/cgi-bin/carddisp.pl?gene=ENOX2
CUL7	Cullin 7	Protein Coding	Q14999	48	GC06M043037	5.99207496643066	https://www.genecards.org/cgi-bin/carddisp.pl?gene=CUL7
ATP1B1	ATPase Na+/K+ Transporting Subunit Beta 1	Protein Coding	P05026	57	GC01P169105	5.97568130493164	https://www.genecards.org/cgi-bin/carddisp.pl?gene=ATP1B1
KRIT1	KRIT1 Ankyrin Repeat Containing	Protein Coding	O00522	50	GC07M092198	5.96511793136597	https://www.genecards.org/cgi-bin/carddisp.pl?gene=KRIT1
TUBB1	Tubulin Beta 1 Class VI	Protein Coding	Q9H4B7	54	GC20P059020	5.96060085296631	https://www.genecards.org/cgi-bin/carddisp.pl?gene=TUBB1
USP37	Ubiquitin Specific Peptidase 37	Protein Coding	Q86T82	44	GC02M218450	5.8931999206543	https://www.genecards.org/cgi-bin/carddisp.pl?gene=USP37
NFATC3	Nuclear Factor Of Activated T Cells 3	Protein Coding	Q12968	50	GC16P068084	5.88294267654419	https://www.genecards.org/cgi-bin/carddisp.pl?gene=NFATC3
WWC1	WW And C2 Domain Containing 1	Protein Coding	Q8IX03	48	GC05P168291	5.87179851531982	https://www.genecards.org/cgi-bin/carddisp.pl?gene=WWC1
AMD1	Adenosylmethionine Decarboxylase 1	Protein Coding	P17707	50	GC06P110814	5.84720420837402	https://www.genecards.org/cgi-bin/carddisp.pl?gene=AMD1
SLCO6A1	Solute Carrier Organic Anion Transporter Family Member 6A1	Protein Coding	Q86UG4	43	GC05M102371	5.83820056915283	https://www.genecards.org/cgi-bin/carddisp.pl?gene=SLCO6A1
CARD16	Caspase Recruitment Domain Family Member 16	Protein Coding	Q5EG05	42	GC11M105041	5.79171895980835	https://www.genecards.org/cgi-bin/carddisp.pl?gene=CARD16
RNPEP	Arginyl Aminopeptidase	Protein Coding	Q9H4A4	47	GC01P201982	5.77734851837158	https://www.genecards.org/cgi-bin/carddisp.pl?gene=RNPEP
CTH	Cystathionine Gamma-Lyase	Protein Coding	P32929	57	GC01P070411	5.77092742919922	https://www.genecards.org/cgi-bin/carddisp.pl?gene=CTH
TLR8	Toll Like Receptor 8	Protein Coding	Q9NR97	57	GC0XP012924	5.74605464935303	https://www.genecards.org/cgi-bin/carddisp.pl?gene=TLR8
PTGDS	Prostaglandin D2 Synthase	Protein Coding	P41222	54	GC09P139895	5.72018384933472	https://www.genecards.org/cgi-bin/carddisp.pl?gene=PTGDS
ZNF165	Zinc Finger Protein 165	Protein Coding	P49910	39	GC06P028080	5.68651914596558	https://www.genecards.org/cgi-bin/carddisp.pl?gene=ZNF165
GFI1	Growth Factor Independent 1 Transcriptional Repressor	Protein Coding	Q99684	50	GC01M092474	5.68534851074219	https://www.genecards.org/cgi-bin/carddisp.pl?gene=GFI1
RGS6	Regulator Of G Protein Signaling 6	Protein Coding	P49758	48	GC14P071867	5.65852355957031	https://www.genecards.org/cgi-bin/carddisp.pl?gene=RGS6
UBE2A	Ubiquitin Conjugating Enzyme E2 A	Protein Coding	P49459	51	GC0XP119978	5.64141082763672	https://www.genecards.org/cgi-bin/carddisp.pl?gene=UBE2A
IRF5	Interferon Regulatory Factor 5	Protein Coding	Q13568	55	GC07P128937	5.57848453521729	https://www.genecards.org/cgi-bin/carddisp.pl?gene=IRF5
ACADM	Acyl-CoA Dehydrogenase Medium Chain	Protein Coding	P11310	55	GC01P075724	5.56086921691895	https://www.genecards.org/cgi-bin/carddisp.pl?gene=ACADM
UBE2B	Ubiquitin Conjugating Enzyme E2 B	Protein Coding	P63146	49	GC05P134371	5.53632736206055	https://www.genecards.org/cgi-bin/carddisp.pl?gene=UBE2B
MELTF	Melanotransferrin	Protein Coding	P08582	50	GC03M196980	5.53540277481079	https://www.genecards.org/cgi-bin/carddisp.pl?gene=MELTF
SCO2	Synthesis Of Cytochrome C Oxidase 2	Protein Coding	O43819	53	GC22M050523	5.49913263320923	https://www.genecards.org/cgi-bin/carddisp.pl?gene=SCO2
NFKBIB	NFKB Inhibitor Beta	Protein Coding	Q15653	48	GC19P038899	5.48274755477905	https://www.genecards.org/cgi-bin/carddisp.pl?gene=NFKBIB
ALG9	ALG9 Alpha-1,2-Mannosyltransferase	Protein Coding	Q9H6U8	49	GC11M122116	5.4769926071167	https://www.genecards.org/cgi-bin/carddisp.pl?gene=ALG9
DSC3	Desmocollin 3	Protein Coding	Q14574	51	GC18M033105	5.46948003768921	https://www.genecards.org/cgi-bin/carddisp.pl?gene=DSC3
MRPS9	Mitochondrial Ribosomal Protein S9	Protein Coding	P82933	44	GC02P105039	5.46344757080078	https://www.genecards.org/cgi-bin/carddisp.pl?gene=MRPS9
WASL	WASP Like Actin Nucleation Promoting Factor	Protein Coding	O00401	50	GC07M123681	5.45612335205078	https://www.genecards.org/cgi-bin/carddisp.pl?gene=WASL
ENOSF1	Enolase Superfamily Member 1	Protein Coding	Q7L5Y1	43	GC18M001033	5.44990730285645	https://www.genecards.org/cgi-bin/carddisp.pl?gene=ENOSF1
SETD4	SET Domain Containing 4	Protein Coding	Q9NVD3	37	GC21M036034	5.4188117980957	https://www.genecards.org/cgi-bin/carddisp.pl?gene=SETD4
PWAR6	Prader Willi/Angelman Region RNA 6	RNA Gene		18	GC15P025031	5.41257858276367	https://www.genecards.org/cgi-bin/carddisp.pl?gene=PWAR6
EVPL	Envoplakin	Protein Coding	Q92817	44	GC17M076004	5.38758039474487	https://www.genecards.org/cgi-bin/carddisp.pl?gene=EVPL
RCAN1	Regulator Of Calcineurin 1	Protein Coding	P53805	51	GC21M034513	5.38721466064453	https://www.genecards.org/cgi-bin/carddisp.pl?gene=RCAN1
LAP3	Leucine Aminopeptidase 3	Protein Coding	P28838	50	GC04P023814	5.37175798416138	https://www.genecards.org/cgi-bin/carddisp.pl?gene=LAP3
NDUFS3	NADH:Ubiquinone Oxidoreductase Core Subunit S3	Protein Coding	O75489	54	GC11P047594	5.36443519592285	https://www.genecards.org/cgi-bin/carddisp.pl?gene=NDUFS3
MIR135A2	MicroRNA 135a-2	RNA Gene		17	GC12P097563	5.35406923294067	https://www.genecards.org/cgi-bin/carddisp.pl?gene=MIR135A2
UGT1A5	UDP Glucuronosyltransferase Family 1 Member A5	Protein Coding	P35504	40	GC02P233712	5.35034370422363	https://www.genecards.org/cgi-bin/carddisp.pl?gene=UGT1A5
ACO1	Aconitase 1	Protein Coding	P21399	52	GC09P032374	5.34818267822266	https://www.genecards.org/cgi-bin/carddisp.pl?gene=ACO1
TEKT4	Tektin 4	Protein Coding	Q8WW24	43	GC02P094889	5.34707546234131	https://www.genecards.org/cgi-bin/carddisp.pl?gene=TEKT4
TLE3	TLE Family Member 3, Transcriptional Corepressor	Protein Coding	Q04726	50	GC15M070047	5.34567546844482	https://www.genecards.org/cgi-bin/carddisp.pl?gene=TLE3
CDK6-AS1	CDK6 Antisense RNA 1	RNA Gene		19	GC07P092837	5.3102970123291	https://www.genecards.org/cgi-bin/carddisp.pl?gene=CDK6-AS1
B4GALT1	Beta-1,4-Galactosyltransferase 1	Protein Coding	P15291	52	GC09M033100	5.30059146881104	https://www.genecards.org/cgi-bin/carddisp.pl?gene=B4GALT1
PRODH	Proline Dehydrogenase 1	Protein Coding	O43272	54	GC22M018912	5.2855372428894	https://www.genecards.org/cgi-bin/carddisp.pl?gene=PRODH
SIVA1	SIVA1 Apoptosis Inducing Factor	Protein Coding	O15304	40	GC14P104753	5.26769924163818	https://www.genecards.org/cgi-bin/carddisp.pl?gene=SIVA1
PPL	Periplakin	Protein Coding	O60437	47	GC16M017793	5.26402902603149	https://www.genecards.org/cgi-bin/carddisp.pl?gene=PPL
CPNE1	Copine 1	Protein Coding	Q99829	44	GC20M035626	5.24162197113037	https://www.genecards.org/cgi-bin/carddisp.pl?gene=CPNE1
MRPS11	Mitochondrial Ribosomal Protein S11	Protein Coding	P82912	40	GC15P088467	5.17059946060181	https://www.genecards.org/cgi-bin/carddisp.pl?gene=MRPS11
CERS4	Ceramide Synthase 4	Protein Coding	Q9HA82	45	GC19P008206	5.15935754776001	https://www.genecards.org/cgi-bin/carddisp.pl?gene=CERS4
MIR1236	MicroRNA 1236	RNA Gene		17	GC06M090762	5.15505743026733	https://www.genecards.org/cgi-bin/carddisp.pl?gene=MIR1236
VASH2	Vasohibin 2	Protein Coding	Q86V25	42	GC01P212950	5.14823007583618	https://www.genecards.org/cgi-bin/carddisp.pl?gene=VASH2
AAK1	AP2 Associated Kinase 1	Protein Coding	Q2M2I8	50	GC02M069459	5.10503768920898	https://www.genecards.org/cgi-bin/carddisp.pl?gene=AAK1
SMPD4	Sphingomyelin Phosphodiesterase 4	Protein Coding	Q9NXE4	48	GC02M130151	5.06157684326172	https://www.genecards.org/cgi-bin/carddisp.pl?gene=SMPD4
NDUFS2	NADH:Ubiquinone Oxidoreductase Core Subunit S2	Protein Coding	O75306	52	GC01P161197	5.05783557891846	https://www.genecards.org/cgi-bin/carddisp.pl?gene=NDUFS2
BAZ2B	Bromodomain Adjacent To Zinc Finger Domain 2B	Protein Coding	Q9UIF8	47	GC02M159318	5.0113320350647	https://www.genecards.org/cgi-bin/carddisp.pl?gene=BAZ2B
KLF8	KLF Transcription Factor 8	Protein Coding	O95600	42	GC0XP056983	4.96280670166016	https://www.genecards.org/cgi-bin/carddisp.pl?gene=KLF8
HMGCS1	3-Hydroxy-3-Methylglutaryl-CoA Synthase 1	Protein Coding	Q01581	49	GC05M044726	4.9568567276001	https://www.genecards.org/cgi-bin/carddisp.pl?gene=HMGCS1
PLAGL2	PLAG1 Like Zinc Finger 2	Protein Coding	Q9UPG8	43	GC20M032192	4.95604133605957	https://www.genecards.org/cgi-bin/carddisp.pl?gene=PLAGL2
SPI1	Spi-1 Proto-Oncogene	Protein Coding	P17947	51	GC11M120844	4.92336273193359	https://www.genecards.org/cgi-bin/carddisp.pl?gene=SPI1
C1D	C1D Nuclear Receptor Corepressor	Protein Coding	Q13901	46	GC02M068041	4.89205980300903	https://www.genecards.org/cgi-bin/carddisp.pl?gene=C1D
PYM1	PYM Homolog 1, Exon Junction Complex Associated Factor	Protein Coding	Q9BRP8	39	GC12M055903	4.85856199264526	https://www.genecards.org/cgi-bin/carddisp.pl?gene=PYM1
DDIAS	DNA Damage Induced Apoptosis Suppressor	Protein Coding	Q8IXT1	38	GC11P082899	4.83901453018188	https://www.genecards.org/cgi-bin/carddisp.pl?gene=DDIAS
HSP90AA2P	Heat Shock Protein 90 Alpha Family Class A Member 2, Pseudogene	Pseudogene	Q14568	23	GC11M027888	4.83302593231201	https://www.genecards.org/cgi-bin/carddisp.pl?gene=HSP90AA2P
DLGAP1-AS1	DLGAP1 Antisense RNA 1	RNA Gene		17	GC18P003597	4.81755781173706	https://www.genecards.org/cgi-bin/carddisp.pl?gene=DLGAP1-AS1
ST8SIA4	ST8 Alpha-N-Acetyl-Neuraminide Alpha-2,8-Sialyltransferase 4	Protein Coding	Q92187	48	GC05M100806	4.80895805358887	https://www.genecards.org/cgi-bin/carddisp.pl?gene=ST8SIA4
PADI4	Peptidyl Arginine Deiminase 4	Protein Coding	Q9UM07	54	GC01P017308	4.80885076522827	https://www.genecards.org/cgi-bin/carddisp.pl?gene=PADI4
UBE2E1	Ubiquitin Conjugating Enzyme E2 E1	Protein Coding	P51965	48	GC03P023805	4.78786468505859	https://www.genecards.org/cgi-bin/carddisp.pl?gene=UBE2E1
ARL6IP5	ADP Ribosylation Factor Like GTPase 6 Interacting Protein 5	Protein Coding	O75915	43	GC03P069084	4.78590154647827	https://www.genecards.org/cgi-bin/carddisp.pl?gene=ARL6IP5
CIAPIN1	Cytokine Induced Apoptosis Inhibitor 1	Protein Coding	Q6FI81	43	GC16M057428	4.69176244735718	https://www.genecards.org/cgi-bin/carddisp.pl?gene=CIAPIN1
EEF1E1	Eukaryotic Translation Elongation Factor 1 Epsilon 1	Protein Coding	O43324	45	GC06M008073	4.68639850616455	https://www.genecards.org/cgi-bin/carddisp.pl?gene=EEF1E1
SKA2	Spindle And Kinetochore Associated Complex Subunit 2	Protein Coding	Q8WVK7	42	GC17M059109	4.67827653884888	https://www.genecards.org/cgi-bin/carddisp.pl?gene=SKA2
SLC28A3	Solute Carrier Family 28 Member 3	Protein Coding	Q9HAS3	41	GC09M106946	4.6292872428894	https://www.genecards.org/cgi-bin/carddisp.pl?gene=SLC28A3
MIR613	MicroRNA 613	RNA Gene		15	GC12P036155	4.62769317626953	https://www.genecards.org/cgi-bin/carddisp.pl?gene=MIR613
COMETT	Cytosolic Oncogenic Antisense To MET Transcript	RNA Gene		16	GC07M116564	4.62388229370117	https://www.genecards.org/cgi-bin/carddisp.pl?gene=COMETT
RPS27L	Ribosomal Protein S27 Like	Protein Coding	Q71UM5	44	GC15M144230	4.61335039138794	https://www.genecards.org/cgi-bin/carddisp.pl?gene=RPS27L
LOC107980440	ABL Breakpoint Recombination Region	Functional Element		7	GC09P130710	4.5488224029541	https://www.genecards.org/cgi-bin/carddisp.pl?gene=LOC107980440
UTRN	Utrophin	Protein Coding	P46939	49	GC06P144285	4.52956581115723	https://www.genecards.org/cgi-bin/carddisp.pl?gene=UTRN
KDM8	Lysine Demethylase 8	Protein Coding	Q8N371	40	GC16P065735	4.51992416381836	https://www.genecards.org/cgi-bin/carddisp.pl?gene=KDM8
ST3GAL5	ST3 Beta-Galactoside Alpha-2,3-Sialyltransferase 5	Protein Coding	Q9UNP4	56	GC02M085839	4.44854831695557	https://www.genecards.org/cgi-bin/carddisp.pl?gene=ST3GAL5
LINC00518	Long Intergenic Non-Protein Coding RNA 518	RNA Gene	Q8N0U6	24	GC06M010591	4.40764236450195	https://www.genecards.org/cgi-bin/carddisp.pl?gene=LINC00518
HAGH	Hydroxyacylglutathione Hydrolase	Protein Coding	Q16775	52	GC16M001795	4.3915810585022	https://www.genecards.org/cgi-bin/carddisp.pl?gene=HAGH
ANGPTL3	Angiopoietin Like 3	Protein Coding	Q9Y5C1	56	GC01P062597	4.37028980255127	https://www.genecards.org/cgi-bin/carddisp.pl?gene=ANGPTL3
PKMYT1	Protein Kinase, Membrane Associated Tyrosine/Threonine 1	Protein Coding	Q99640	45	GC16M017411	4.36234712600708	https://www.genecards.org/cgi-bin/carddisp.pl?gene=PKMYT1
FCGR3B	Fc Gamma Receptor IIIb	Protein Coding	O75015	51	GC01M161623	4.32544374465942	https://www.genecards.org/cgi-bin/carddisp.pl?gene=FCGR3B
ZBTB17	Zinc Finger And BTB Domain Containing 17	Protein Coding	Q13105	48	GC01M015943	4.25146389007568	https://www.genecards.org/cgi-bin/carddisp.pl?gene=ZBTB17
AVEN	Apoptosis And Caspase Activation Inhibitor	Protein Coding	Q9NQS1	44	GC15M038657	4.23765325546265	https://www.genecards.org/cgi-bin/carddisp.pl?gene=AVEN
DLGAP1	DLG Associated Protein 1	Protein Coding	O14490	50	GC18M003496	4.23384380340576	https://www.genecards.org/cgi-bin/carddisp.pl?gene=DLGAP1
SNX9	Sorting Nexin 9	Protein Coding	Q9Y5X1	47	GC06P157702	4.17230987548828	https://www.genecards.org/cgi-bin/carddisp.pl?gene=SNX9
NDUFS7	NADH:Ubiquinone Oxidoreductase Core Subunit S7	Protein Coding	O75251	54	GC19P101884	4.16569662094116	https://www.genecards.org/cgi-bin/carddisp.pl?gene=NDUFS7
ASAH2	N-Acylsphingosine Amidohydrolase 2	Protein Coding	Q9NR71	50	GC10M050182	4.13010215759277	https://www.genecards.org/cgi-bin/carddisp.pl?gene=ASAH2
DAAM1	Dishevelled Associated Activator Of Morphogenesis 1	Protein Coding	Q9Y4D1	51	GC14P059188	4.10262489318848	https://www.genecards.org/cgi-bin/carddisp.pl?gene=DAAM1
HSF2	Heat Shock Transcription Factor 2	Protein Coding	Q03933	49	GC06P122399	4.05599927902222	https://www.genecards.org/cgi-bin/carddisp.pl?gene=HSF2
ASGR2	Asialoglycoprotein Receptor 2	Protein Coding	P07307	48	GC17M007101	3.99371790885925	https://www.genecards.org/cgi-bin/carddisp.pl?gene=ASGR2
CABIN1	Calcineurin Binding Protein 1	Protein Coding	Q9Y6J0	49	GC22P024011	3.96884679794312	https://www.genecards.org/cgi-bin/carddisp.pl?gene=CABIN1
EIF3J-DT	EIF3J Divergent Transcript	RNA Gene		16	GC15M044727	3.96297097206116	https://www.genecards.org/cgi-bin/carddisp.pl?gene=EIF3J-DT
MIR589	MicroRNA 589	RNA Gene		22	GC07M005495	3.92154169082642	https://www.genecards.org/cgi-bin/carddisp.pl?gene=MIR589
FIS1	Fission, Mitochondrial 1	Protein Coding	Q9Y3D6	47	GC07M101239	3.91027736663818	https://www.genecards.org/cgi-bin/carddisp.pl?gene=FIS1
TSPYL5	TSPY Like 5	Protein Coding	Q86VY4	37	GC08M097273	3.90207171440125	https://www.genecards.org/cgi-bin/carddisp.pl?gene=TSPYL5
HBG1	Hemoglobin Subunit Gamma 1	Protein Coding	P69891	48	GC11M010423	3.87446856498718	https://www.genecards.org/cgi-bin/carddisp.pl?gene=HBG1
DPYS	Dihydropyrimidinase	Protein Coding	Q14117	52	GC08M104331	3.85540151596069	https://www.genecards.org/cgi-bin/carddisp.pl?gene=DPYS
ARMT1	Acidic Residue Methyltransferase 1	Protein Coding	Q9H993	40	GC06P151452	3.80152940750122	https://www.genecards.org/cgi-bin/carddisp.pl?gene=ARMT1
CNN1	Calponin 1	Protein Coding	P51911	47	GC19P102376	3.79602909088135	https://www.genecards.org/cgi-bin/carddisp.pl?gene=CNN1
TRIB2	Tribbles Pseudokinase 2	Protein Coding	Q92519	45	GC02P012728	3.73640537261963	https://www.genecards.org/cgi-bin/carddisp.pl?gene=TRIB2
ZNF143	Zinc Finger Protein 143	Protein Coding	P52747	44	GC11P010210	3.71477031707764	https://www.genecards.org/cgi-bin/carddisp.pl?gene=ZNF143
ZNF43	Zinc Finger Protein 43	Protein Coding	P17038	37	GC19M088612	3.68727040290833	https://www.genecards.org/cgi-bin/carddisp.pl?gene=ZNF43
MAFB	MAF BZIP Transcription Factor B	Protein Coding	Q9Y5Q3	52	GC20M040685	3.65821099281311	https://www.genecards.org/cgi-bin/carddisp.pl?gene=MAFB
MYLK2	Myosin Light Chain Kinase 2	Protein Coding	Q9H1R3	54	GC20P031819	3.63374924659729	https://www.genecards.org/cgi-bin/carddisp.pl?gene=MYLK2
EMP3	Epithelial Membrane Protein 3 (MAM Blood Group)	Protein Coding	P54852	45	GC19P048321	3.60756802558899	https://www.genecards.org/cgi-bin/carddisp.pl?gene=EMP3
NPY4R	Neuropeptide Y Receptor Y4	Protein Coding	P50391	44	GC10M046461	3.59345388412476	https://www.genecards.org/cgi-bin/carddisp.pl?gene=NPY4R
CAMK4	Calcium/Calmodulin Dependent Protein Kinase IV	Protein Coding	Q16566	54	GC05P111223	3.533451795578	https://www.genecards.org/cgi-bin/carddisp.pl?gene=CAMK4
KLF15	KLF Transcription Factor 15	Protein Coding	Q9UIH9	46	GC03M126293	3.48228001594543	https://www.genecards.org/cgi-bin/carddisp.pl?gene=KLF15
CYP7B1	Cytochrome P450 Family 7 Subfamily B Member 1	Protein Coding	O75881	53	GC08M064587	3.46385979652405	https://www.genecards.org/cgi-bin/carddisp.pl?gene=CYP7B1
DNAJB9	DnaJ Heat Shock Protein Family (Hsp40) Member B9	Protein Coding	Q9UBS3	43	GC07P108569	3.46123003959656	https://www.genecards.org/cgi-bin/carddisp.pl?gene=DNAJB9
ATP5PB	ATP Synthase Peripheral Stalk-Membrane Subunit B	Protein Coding	P24539	48	GC01P111449	3.45363283157349	https://www.genecards.org/cgi-bin/carddisp.pl?gene=ATP5PB
MRPS35	Mitochondrial Ribosomal Protein S35	Protein Coding	P82673	41	GC12P027710	3.41351342201233	https://www.genecards.org/cgi-bin/carddisp.pl?gene=MRPS35
IDUA	Alpha-L-Iduronidase	Protein Coding	P35475	54	GC04P000986	3.4102954864502	https://www.genecards.org/cgi-bin/carddisp.pl?gene=IDUA
MICALL1	MICAL Like 1	Protein Coding	Q8N3F8	42	GC22P037905	3.40589451789856	https://www.genecards.org/cgi-bin/carddisp.pl?gene=MICALL1
HMOX2	Heme Oxygenase 2	Protein Coding	P30519	54	GC16P004474	3.38243579864502	https://www.genecards.org/cgi-bin/carddisp.pl?gene=HMOX2
SLC25A40	Solute Carrier Family 25 Member 40	Protein Coding	Q8TBP6	36	GC07M087833	3.37463283538818	https://www.genecards.org/cgi-bin/carddisp.pl?gene=SLC25A40
MT-ND6	Mitochondrially Encoded NADH:Ubiquinone Oxidoreductase Core Subunit 6	Protein Coding	P03923	40	GCMTM014151	3.31836199760437	https://www.genecards.org/cgi-bin/carddisp.pl?gene=MT-ND6
AKR7A2	Aldo-Keto Reductase Family 7 Member A2	Protein Coding	O43488	47	GC01M019302	3.28547549247742	https://www.genecards.org/cgi-bin/carddisp.pl?gene=AKR7A2
MKRN1	Makorin Ring Finger Protein 1	Protein Coding	Q9UHC7	46	GC07M140453	3.20941805839539	https://www.genecards.org/cgi-bin/carddisp.pl?gene=MKRN1
NDRG3	NDRG Family Member 3	Protein Coding	Q9UGV2	42	GC20M036651	3.20428442955017	https://www.genecards.org/cgi-bin/carddisp.pl?gene=NDRG3
B4GALT5	Beta-1,4-Galactosyltransferase 5	Protein Coding	O43286	43	GC20M049632	3.20121955871582	https://www.genecards.org/cgi-bin/carddisp.pl?gene=B4GALT5
PLA2G1B	Phospholipase A2 Group IB	Protein Coding	P04054	51	GC12M120322	3.15774869918823	https://www.genecards.org/cgi-bin/carddisp.pl?gene=PLA2G1B
PAG1	Phosphoprotein Membrane Anchor With Glycosphingolipid Microdomains 1	Protein Coding	Q9NWQ8	45	GC08M080967	3.12804007530212	https://www.genecards.org/cgi-bin/carddisp.pl?gene=PAG1
MIR3918	MicroRNA 3918	RNA Gene		12	GC06M158764	3.03534436225891	https://www.genecards.org/cgi-bin/carddisp.pl?gene=MIR3918
LANCL1	LanC Like Glutathione S-Transferase 1	Protein Coding	O43813	42	GC02M210431	3.02601218223572	https://www.genecards.org/cgi-bin/carddisp.pl?gene=LANCL1
RNF34	Ring Finger Protein 34	Protein Coding	Q969K3	45	GC12P121400	2.94892597198486	https://www.genecards.org/cgi-bin/carddisp.pl?gene=RNF34
SETMAR	SET Domain And Mariner Transposase Fusion Gene	Protein Coding	Q53H47	47	GC03P004303	2.91433787345886	https://www.genecards.org/cgi-bin/carddisp.pl?gene=SETMAR
LINC01270	Long Intergenic Non-Protein Coding RNA 1270	RNA Gene		16	GC20P050292	2.89312171936035	https://www.genecards.org/cgi-bin/carddisp.pl?gene=LINC01270
DGKQ	Diacylglycerol Kinase Theta	Protein Coding	P52824	50	GC04M000958	2.83908605575562	https://www.genecards.org/cgi-bin/carddisp.pl?gene=DGKQ
LOC109113863	FGF2 Promoter Region	Functional Element		3	GC04P123039	2.80258870124817	https://www.genecards.org/cgi-bin/carddisp.pl?gene=LOC109113863
PIGB	Phosphatidylinositol Glycan Anchor Biosynthesis Class B	Protein Coding	Q92521	50	GC15P055318	2.79384613037109	https://www.genecards.org/cgi-bin/carddisp.pl?gene=PIGB
MRS2	Magnesium Transporter MRS2	Protein Coding	Q9HD23	44	GC06P024402	2.75846195220947	https://www.genecards.org/cgi-bin/carddisp.pl?gene=MRS2
MIR4701	MicroRNA 4701	RNA Gene		12	GC12M050944	2.6830587387085	https://www.genecards.org/cgi-bin/carddisp.pl?gene=MIR4701
INPP5J	Inositol Polyphosphate-5-Phosphatase J	Protein Coding	Q15735	48	GC22P064914	2.60200381278992	https://www.genecards.org/cgi-bin/carddisp.pl?gene=INPP5J
TBPL1	TATA-Box Binding Protein Like 1	Protein Coding	P62380	45	GC06P133952	2.59721183776855	https://www.genecards.org/cgi-bin/carddisp.pl?gene=TBPL1
PPT1	Palmitoyl-Protein Thioesterase 1	Protein Coding	P50897	56	GC01M040185	2.59699153900146	https://www.genecards.org/cgi-bin/carddisp.pl?gene=PPT1
FKBP10	FKBP Prolyl Isomerase 10	Protein Coding	Q96AY3	50	GC17P041812	2.51813840866089	https://www.genecards.org/cgi-bin/carddisp.pl?gene=FKBP10
WSB1	WD Repeat And SOCS Box Containing 1	Protein Coding	Q9Y6I7	46	GC17P027294	2.37050008773804	https://www.genecards.org/cgi-bin/carddisp.pl?gene=WSB1
ASIC5	Acid Sensing Ion Channel Subunit Family Member 5	Protein Coding	Q9NY37	43	GC04M155829	2.27468156814575	https://www.genecards.org/cgi-bin/carddisp.pl?gene=ASIC5
DRAM1	DNA Damage Regulated Autophagy Modulator 1	Protein Coding	Q8N682	35	GC12P101877	2.26493668556213	https://www.genecards.org/cgi-bin/carddisp.pl?gene=DRAM1
ALDH4A1	Aldehyde Dehydrogenase 4 Family Member A1	Protein Coding	P30038	52	GC01M018871	2.25918006896973	https://www.genecards.org/cgi-bin/carddisp.pl?gene=ALDH4A1
CLIC5	Chloride Intracellular Channel 5	Protein Coding	Q9NZA1	46	GC06M045880	2.24140787124634	https://www.genecards.org/cgi-bin/carddisp.pl?gene=CLIC5
HECW1	HECT, C2 And WW Domain Containing E3 Ubiquitin Protein Ligase 1	Protein Coding	Q76N89	42	GC07P043112	2.21898245811462	https://www.genecards.org/cgi-bin/carddisp.pl?gene=HECW1
HOXC13-AS	HOXC13 Antisense RNA	RNA Gene		20	GC12M053935	2.18209409713745	https://www.genecards.org/cgi-bin/carddisp.pl?gene=HOXC13-AS
NDST1	N-Deacetylase And N-Sulfotransferase 1	Protein Coding	P52848	51	GC05P150920	2.14016103744507	https://www.genecards.org/cgi-bin/carddisp.pl?gene=NDST1
LOC107963951	BCR-ABL Minor-Breakpoint Cluster Region	Functional Element		2	GC22P065917	2.09754800796509	https://www.genecards.org/cgi-bin/carddisp.pl?gene=LOC107963951
HRK	Harakiri, BCL2 Interacting Protein	Protein Coding	O00198	43	GC12M116820	1.95215201377869	https://www.genecards.org/cgi-bin/carddisp.pl?gene=HRK
BTG4	BTG Anti-Proliferation Factor 4	Protein Coding	Q9NY30	44	GC11M122105	1.67465555667877	https://www.genecards.org/cgi-bin/carddisp.pl?gene=BTG4
LOC106560211	APOB 5' Regulatory Region	Functional Element		8	GC02P021041	1.65976178646088	https://www.genecards.org/cgi-bin/carddisp.pl?gene=LOC106560211
ZSWIM2	Zinc Finger SWIM-Type Containing 2	Protein Coding	Q8NEG5	37	GC02M186827	1.590949177742	https://www.genecards.org/cgi-bin/carddisp.pl?gene=ZSWIM2
MESD	Mesoderm Development LRP Chaperone	Protein Coding	Q14696	47	GC15M144651	1.58864295482635	https://www.genecards.org/cgi-bin/carddisp.pl?gene=MESD
LOC254896	Uncharacterized LOC254896	RNA Gene		11	GC08P023084	1.48714673519135	https://www.genecards.org/cgi-bin/carddisp.pl?gene=LOC254896
CTC-338M12.4	Uncharacterized LOC101928649	RNA Gene		12	GC05P185907	1.29586911201477	https://www.genecards.org/cgi-bin/carddisp.pl?gene=CTC-338M12.4
IER5L-AS1	IER5L Antisense RNA 1	RNA Gene		12	GC09P139380	1.29586911201477	https://www.genecards.org/cgi-bin/carddisp.pl?gene=IER5L-AS1
ENSG00000258740	Novel Transcript	RNA Gene		11	GC14M075238	1.29586911201477	https://www.genecards.org/cgi-bin/carddisp.pl?gene=ENSG00000258740
SEMA3F-AS1	SEMA3F Antisense RNA 1	RNA Gene		16	GC03M050116	0.685258805751801	https://www.genecards.org/cgi-bin/carddisp.pl?gene=SEMA3F-AS1
